# Supplementary material for: Dopamine, sleep, and neuronal excitability modulate amyloid-β–mediated forgetting in Drosophila
Source: PLoS Biol. 2021 Oct 6;19(10):e3001412. doi: 10.1371/journal.pbio.3001412 (PMC8523056; doi:10.1371/journal.pbio.3001412)
Supplement: S1 Table — Related to all figures. (XLSX) [file pbio.3001412.s008.xlsx]

## Sheet: Figure 1
Fig 1. A		age of flies 7-9days					Fig 1. B		age of flies 4-5days					Fig 1. C		age of flies 7-9 days					Fig 1. D		age of flies 7-9 days					Fig 1. E		age of flies 7-9 days					Fig 1. F		age of flies 7-9 days					Fig 1. G		age of flies 7-9 days
Genotyp 1	N	Li	Average Lis	SEM			Genotyp 1	N	Li	Average Lis	SEM			Genotyp 1	N	LI	Average Lis	SEM			Genotyp 1	N	LI	Average Lis	SEM			Genotyp 1	N	LI	Average Lis	SEM			Genotyp 1	N	LI	Average Lis	SEM			Genotyp 1	N	LI	Average Lis	SEM
UAS-Arc/+	1	61.1111	66.2872	2.05995			UAS-Arc/+	1	53.7879	57.9101	3.90971			UAS-Arc/+	1	66.9231	63.6588	3.5828			UAS-Arc/+	1	48.9985	52.1157	5.6731			UAS-Abeta40/+	1	64.8305	60.0562	3.04393			UAS-Arc/+	1	63.8146	53.395	4.05647			UAS-Arc/+	1	51.4286	51.6935	3.77351
	2	66.5698						2	63.0583						2	50.5244						2	11.0611						2	63.0141						2	48.574					no RU	2	66.6667
	3	72.2008						3	69.9813						3	70						3	39.9333						3	52.0833						3	18.3523						3	34.5039
	4	69.3798						4	22.7231						4	55.3922						4	44.5714						4	52.9144						4	48.4146						4	41.6667
	5	61.7061						5	50.6272						5	72.7273						5	51.4286						5	55.2179						5	66.0707						5	71.5686
	6	64.3376						6	54.4706						6	65.311						6	29.3846						6	76.1229						6	59.8297						6	43.1818
	7	70.2778						7	55.9524						7	31.1673						7	60.1905						7	59.3985						7	48.8177						7	70.3297
	8	68.0485						8	66.6208						8	73.8182						8	81.25						8	47.8325						8	76.0204						8	43.3566
	9	73.2143						9	55.2482						9	66.6667						9	63.871						9	75.8751						9	48.1519						9	61.1111
	10	47.7477						10	60.7843						10	73.1475						10	71.4286						10	69.5055						10	56.0022						10	36.5079
	11	73.5043						11	63.8889						11	68.784						11	72.2222						11	61.2745						11	56.3636						11	45
	12	67.3485						12	77.7778						12	69.4444						12	51.049						12	42.6055						12	50.3279						12	55
Genotype 2	N	Li	Average	SEM			Genotype 2	N	Li	Average	SEM			Genotype 2	N	LI	Average Lis	SEM			Genotype 2	N	LI	Average Lis	SEM			Genotype 2	N	LI	Average Lis	SEM			Genotype 2	N	LI	Average Lis	SEM			Genotype 2	N	LI	Average Lis	SEM
Nsyb-Gal4/+	1	55	72.8352	2.08555			Nsyb-Gal4/+	1	74.8485	69.5447	5.45012			Ok107-Gal4/+	1	57.4947	50.5166	3.8575			Ok107-Gal4/+	1	63.6752	57.1258	4.47388			Ok107-Gal4/+	1	80.513	65.5946	4.12299			Ok107-Gal4/+	1	53.7324	45.6016	1.36756			ElavGS/+	1	39.5623	47.9189	4.74447
	2	72.7586						2	57.1811						2	28.9362						2	35.9776						2	54.9899						2	41.6364					no RU	2	55.3922
	3	75						3	63.2269						3	39.9046						3	69.3182						3	72.0115						3	39.2442						3	27.6119
	4	64.2105						4	63.5897						4	54.8589						4	30.2098						4	60.9391						4	45.977						4	41.6026
	5	73.913						5	85.2459						5	60.9351						5	43.8095						5	82.4173						5	49.6148						5	23.6364
	6	73.8636						6	78.7285						6	49.4715						6	58.9474						6	47.0265						6	42.7966						6	66.2879
	7	81.1984						7	87.0367						7	53.1136						7	49.4318						7	83.6546						7	48.2297						7	58
	8	71.805						8	21.1988						8	40.1261						8	69.5484						8	52.2004						8	41.831						8	60
	9	79.4643						9	60.9804						9	34.4948						9	60.5402						9	72.3958						9	46.1972						9	59.596
	10	73.2353						10	74.1667						10	76.087						10	73.1429						10	68.1164						10	48.7018						10	34.7061
	11	73.0179						11	93.3333						11	47.1429						11	80.9091						11	40.7468						11	50.4399						11	33.9942
	12	80.5556						12	75						12	63.6336						12	50						12	72.1236						12	38.8189						12	74.6377
Genotype 3	N	Li	Average	SEM			Genotype 3	N	Li	Average	SEM			Genotype 3	N	LI	Average Lis	SEM			Genotype 3	N	LI	Average Lis	SEM			Genotype 3	N	LI	Average Lis	SEM			Genotype 3	N	LI	Average Lis	SEM			Genotype 3	N	LI	Average Lis	SEM
Nsyb > Arc	1	-19.0476	1.32217	4.15522			Nsyb > Arc	1	42.5	35.3873	6.9012			Ok107 > Arc	1	74.2105	62.1027	3.01857			Ok107 > Arc	1	34.8214	22.1011	7.01676			Ok107 > Ab40	1	85.2202	69.991	3.57923			Ok107 > Ab40	1	56.974	50.9293	2.48707			ElavGS > Arc	1	25.4902	42.1795	4.80564
	2	-2						2	32.8125						2	56.4223						2	12.1622						2	77.7399						2	43.3333					no RU	2	28.7356
	3	3.18841						3	27.0318						3	49.2754						3	14.0351						3	65.728						3	31.6746						3	50
	4	11.8056						4	34.7392						4	51.4854						4	30.4386						4	78.9075						4	55						4	53.1746
	5	-19.6796						5	-8.2083						5	65.2597						5	7.33696						5	73.1183						5	41.8938						5	45
	6	-12.5541						6	68.7963						6	82.8571						6	-17.4138						6	71.0145						6	57.7778						6	40
	7	9.9537						7	65.9722						7	55.551						7	29.4595						7	47.2566						7	55.445						7	18.75
	8	8.13439						8	-5.86047						8	54.6218						8	-20.8333						8	85.2108						8	55.2124						8	59.0741
	9	25.1748						9	33.9123						9	56.5447						9	53.9785						9	75.9666						9	51.2346						9	23.8095
	10	-12.6316						10	48.2456						10	71.2875						10	56.1404						10	55.0685						10	63.7002						10	36.1168
	11	13.1054						11	53.3333						11	57.3159						11	36.6667						11	53.2116						11	49.2157						11	50.3784
	12	10.4167						12	31.3725						12	70.4007						12	28.4211						12	71.4498						12	49.6899						12	75.625
Linear Hypotheses:							Linear Hypotheses:							Linear Hypotheses:							Linear Hypotheses:							Linear Hypotheses:							Linear Hypotheses:							Genotyp 1	N	LI	Average Lis	SEM
Estimate Std. Error t value Pr(>|t|)							Estimate SEM. Error t value Pr(>|t|)							Estimate SEM. Error t value Pr(>|t|)							Estimate SEM. Error t value Pr(>|t|)							Estimate Std. Error t value Pr(>|t|)							Estimate Std. Error t value Pr(>|t|)							UAS-Arc/+	1	64.881	6.5	1.04083
B - A == 0 6.548 4.152 1.577 0.27							B - A == 0 11.635 7.858 1.481 0.3131							B - A == 0 -13.142 4.955 -2.652 0.0318 *							B - A == 0 5.010 8.223 0.609 0.816090							B - A == 0 5.538 5.104 1.085 0.530							B - A == 0 -7.793 4.042 -1.928 0.147							with RU	2	55.418
C - A == 0 -64.965 4.152 -15.647 <1e-04 ***							C - A == 0 -22.523 7.858 -2.866 0.0191 *							C - A == 0 -1.556 4.955 -0.314 0.9472							C - A == 0 -30.015 8.223 -3.650 0.002449 **							C - A == 0 9.935 5.104 1.946 0.142							C - A == 0 -2.466 4.042 -0.610 0.816								3	69.9248
C - B == 0 -71.513 4.152 -17.224 <1e-04 ***							C - B == 0 -34.157 7.858 -4.347 <0.001 ***							C - B == 0 11.586 4.955 2.338 0.0643 .							C - B == 0 -35.025 8.223 -4.259 0.000432 ***							C - B == 0 4.396 5.104 0.861 0.668							C - B == 0 5.328 4.042 1.318 0.395								4	38.796
---							---							---							---							(Adjusted p values reported -- single-step method)							(Adjusted p values reported -- single-step method)								5	58.4416
Signif. codes: 0 ‘***’ 0.001 ‘**’ 0.01 ‘*’ 0.05 ‘.’ 0.1 ‘ ’ 1							Signif. codes: 0 ‘***’ 0.001 ‘**’ 0.01 ‘*’ 0.05 ‘.’ 0.1 ‘ ’ 1							Signif. codes: 0 ‘***’ 0.001 ‘**’ 0.01 ‘*’ 0.05 ‘.’ 0.1 ‘ ’ 1							Signif. codes: 0 ‘***’ 0.001 ‘**’ 0.01 ‘*’ 0.05 ‘.’ 0.1 ‘ ’ 1																						6	60.6491
(Adjusted p values reported -- single-step method)							(Adjusted p values reported -- single-step method)							(Adjusted p values reported -- single-step method)							(Adjusted p values reported -- single-step method)																						7	55
																																											8	25.1634
																																											9	48.6842
Fig 1. H		age of flies 7-9 days					Fig 1. I		age of flies 4-5days					Fig 1. J		age of flies 4-5days					Fig 1. K		age of flies 7-9 days					Fig 1. L		age of flies 7-9 days					Fig 1. M		age of flies 7-9 days						10	75.5682
Genotyp 1	N	LI	Average Lis	SEM			Genotyp 1	N	LI	Average Lis	SEM			Genotyp 1	N	LI	Average Lis	SEM			Genotyp 1	N	LI	Average Lis	SEM			Genotyp 1	N	LI	Average Lis	SEM			Genotyp 1	N	LI	Average Lis	SEM				11	37.7778
UAS-Arc/+	1	28.7719	62.0906	4.58367			UAS-Arc/+	1	64.2424	72.1378	2.58728			UAS-Arc/+	1	64.4444	50.8222	2.67047			UAS-Arc/+	1	30.5236	63.6409	7.23416			UAS-Arc/+	1	75	64.2076	4.76721			UAS-Arc/+	1	54.6667	55.7616	3.11191				12	44.2308
no RU	2	84.2105						2	83.3333						2	45.1128						2	37.8378						2	81.25						2	54.7619
	3	54.7154						3	60.4377						3	42.0635						3	49.7599						3	52.381						3	50					Genotype 2	N	LI	Average Lis	SEM
	4	59.4286						4	70.2564						4	45.614						4	71.4286						4	56.6667						4	75					ElavGS/+	1	58.1098	53.7795	5.16869
	5	63.1868						5	79.3919						5	41.6667						5	100						5	24.0538						5	46.4286					with RU	2	48.939
	6	44.5055						6	72.4274						6	42.5						6	17.3077						6	77.7778						6	46.6667						3	74.2424
	7	70.3297						7	86.5424						7	45.4545						7	80.9091						7	70.6349						7	66.6667						4	35.6098
	8	71.8182						8	72.9167						8	62.6374						8	88.8889						8	58.3333						8	60						5	77.7778
	9	48.2143						9	60.6452						9	49.2308						9	77.7778						9	55						9	59.5975						6	66.6667
	10	68.8259						10	82.2222						10	46.4286						10	58.9286						10	83.3333						10	63.3333						7	29.3323
	11	80						11	66.6667						11	60.1307						11	75.3286						11	63.3333						11	58.3333						8	28
	12	71.0801						12	66.5714						12	64.5833						12	75						12	72.7273						12	33.6842						9	46.1662
																																											10	70.3216
Genotype 2	N	LI	Average Lis	SEM			Genotype 2	N	LI	Average Lis	SEM			Genotype 2	N	LI	Average Lis	SEM			Genotype 2	N	LI	Average Lis	SEM			Genotype 2	N	LI	Average Lis	SEM			Genotype 2	N	LI	Average Lis	SEM				11	41.0217
MBGS/+	1	38.2889	59.659	4.63086			Nsyb-Gal4/+	1	57.1429	66.4893	3.11975			Nsyb-Gal4/+	1	91.6667	62.756	4.12513			Ok107-Gal4/+	1	36.8243	70.1689	4.42207			Ok107-Gal4/+	1	49.0148	52.8395	4.73238			Ok107-Gal4/+	1	73.2143	59.7357	6.40994				12	69.1667
no RU	2	77.1242						2	66.6667						2	45.7143						2	60						2	72.6042						2	32.1429
	3	48.5119						3	65						3	75						3	94.1176						3	34.2949						3	30.5556					Genotype 3	N	LI	Average Lis	SEM
	4	43.1664						4	81.2317						4	39.8769						4	59.4286						4	50.1832						4	67.5					ElavGS > Arc	1	36.1556	26.4117	4.94584
	5	46.6667						5	41.9753						5	69.1176						5	66.6667						5	15.3767						5	54.0373					with RU	2	33.3333
	6	70.8333						6	66.144						6	49.2063						6	67.5						6	60.7143						6	83.3333						3	45.9596
	7	51.4286						7	75.9065						7	64.093						7	78.9328						7	69.0196						7	48.4848						4	17.2727
	8	81.746						8	80.7359						8	55.3156						8	83.8095						8	47.1958						8	100						5	52.2807
	9	44.4056						9	58.0171						9	61.8742						9	63.8653						9	53.2468						9	42.4017						6	35.0649
	10	60.7143						10	69.0476						10	63.2867						10	69.7218						10	54.7619						10	55						7	-0.462963
	11	73.2143						11	66.9565						11	75.5682						11	88.8889						11	53.9474						11	85.7143						8	3.84615
	12	79.8077						12	69.0476						12	62.3529						12	72.2719						12	73.7143						12	44.4444						9	30.6667
																																											10	39.8113
Genotype 3	N	LI	Average Lis	SEM			Genotype 3	N	LI	Average Lis	SEM			Genotype 3	N	LI	Average Lis	SEM			Genotype 3	N	LI	Average Lis	SEM			Genotype 3	N	LI	Average Lis	SEM			Genotype 3	N	LI	Average Lis	SEM				11	10.3135
MBGS > Arc	1	32.5536	55.6474	3.45337			Nsyb > Arc	1	-3.1746	15.4673	5.32062			Nsyb > Arc	1	24.0196	13.5952	3.39672			Ok107 > Arc	1	34.5869	69.0144	6.38547			Ok107 > Arc	1	11.8881	40.0502	5.94151			Ok107 > Arc	1	32.1429	22.3794	7.75302				12	12.6984
no RU	2	64.7619						2	15.1515						2	15.0641						2	40						2	61.9048						2	25.974
	3	51.9886						3	26.8908						3	5						3	100						3	36.9565						3	25					Linear Hypotheses:
	4	50						4	13.2353						4	17.1429						4	72.2222						4	62.6374						4	42.5					Estimate SEM. Error t value Pr(>|t|)
	5	46.6667						5	38.6555						5	17.8571						5	100						5	26.3889						5	0					B - A == 0 -3.7745 6.5507 -0.576 0.99227
	6	60.7143						6	34.8609						6	17.8947						6	75						6	45.2381						6	60					C - A == 0 -9.5140 6.5507 -1.452 0.69520
	7	50						7	38.5455						7	35						7	64.059						7	42.8571						7	35.7143					D - A == 0 1.1844 6.5507 0.181 0.99997
	8	69.0476						8	-4.48916						8	5.28846						8	86.5946						8	-5.71429						8	66.6667					E - A == 0 2.0860 6.5507 0.318 0.99954
	9	50.6061						9	18.1548						9	17.931						9	39.6361						9	45						9	-2.77778					F - A == 0 -25.2818 6.5507 -3.859 0.00349 **
	10	55.1378						10	-20						10	10.1667						10	73.9316						10	52.381						10	10					C - B == 0 -5.7394 6.5507 -0.876 0.95091
	11	56.8182						11	22.2222						11	11.1111						11	62.1429						11	59.3985						11	-10					D - B == 0 4.9590 6.5507 0.757 0.97363
	12	79.4737						12	5.55556						12	-13.3333						12	80						12	41.6667						12	-16.6667					E - B == 0 5.8606 6.5507 0.895 0.94648
																																										F - B == 0 -21.5073 6.5507 -3.283 0.01974 *
Genotyp 1	N	LI	Average Lis	SEM			Linear Hypotheses:							Linear Hypotheses:							Linear Hypotheses:							Linear Hypotheses:							Linear Hypotheses:							D - C == 0 10.6984 6.5507 1.633 0.57995
UAS-Arc/+	1	27.0677	52.0065	4.88019			Estimate Std. Error t value Pr(>|t|)							Estimate Std. Error t value Pr(>|t|)							Estimate Std. Error t value Pr(>|t|)							Estimate Std. Error t value Pr(>|t|)							Estimate Std. Error t value Pr(>|t|)							E - C == 0 11.6000 6.5507 1.771 0.49131
with RU	2	30.7692					B - A == 0 -5.648 5.461 -1.034 0.561							B - A == 0 11.934 4.878 2.447 0.0507 .							B - A == 0 6.528 8.666 0.753 0.734							B - A == 0 -11.368 7.322 -1.553 0.28026							B - A == 0 3.974 8.598 0.462 0.88931							F - C == 0 -15.7679 6.5507 -2.407 0.16883
	3	57.8571					C - A == 0 -56.670 5.461 -10.377 <1e-04 ***							C - A == 0 -37.227 4.878 -7.632 <0.001 ***							C - A == 0 5.374 8.666 0.620 0.810							C - A == 0 -24.157 7.322 -3.299 0.00654 **							C - A == 0 -33.382 8.598 -3.883 0.00152 **							E - D == 0 0.9016 6.5507 0.138 0.99999
	4	37.4138					C - B == 0 -51.022 5.461 -9.343 <1e-04 ***							C - B == 0 -49.161 4.878 -10.079 <0.001 ***							C - B == 0 -1.155 8.666 -0.133 0.990							C - B == 0 -12.789 7.322 -1.747 0.20343							C - B == 0 -37.356 8.598 -4.345 < 0.001 ***							F - D == 0 -26.4662 6.5507 -4.040 0.00183 **
	5	60.5882					---							---							---							---							---							F - E == 0 -27.3678 6.5507 -4.178 0.00124 **
	6	65					Signif. codes: 0 ‘***’ 0.001 ‘**’ 0.01 ‘*’ 0.05 ‘.’ 0.1 ‘ ’ 1							Signif. codes: 0 ‘***’ 0.001 ‘**’ 0.01 ‘*’ 0.05 ‘.’ 0.1 ‘ ’ 1							Signif. codes: 0 ‘***’ 0.001 ‘**’ 0.01 ‘*’ 0.05 ‘.’ 0.1 ‘ ’ 1							Signif. codes: 0 ‘***’ 0.001 ‘**’ 0.01 ‘*’ 0.05 ‘.’ 0.1 ‘ ’ 1							Signif. codes: 0 ‘***’ 0.001 ‘**’ 0.01 ‘*’ 0.05 ‘.’ 0.1 ‘ ’ 1							---
	7	66.6667					(Adjusted p values reported -- single-step method)							(Adjusted p values reported -- single-step method)							(Adjusted p values reported -- single-step method)							(Adjusted p values reported -- single-step method)							(Adjusted p values reported -- single-step method)							Signif. codes: 0 ‘***’ 0.001 ‘**’ 0.01 ‘*’ 0.05 ‘.’ 0.1 ‘ ’ 1
	8	40.2105																																								(Adjusted p values reported -- single-step method)
	9	48.835
	10	85.7143
	11	45.6221					Fig 1. N		age of flies 7-9 days
	12	58.3333					Genotyp 1	N	LI	Average Lis	SEM
							UAS-Arc/+	1	80	59.4992	4.23394
Genotype 2	N	LI	Average Lis	SEM				2	83.3333
MBGS/+	1	43.1373	63.8034	4.34012				3	55
with RU	2	60.3175						4	70
	3	79.1289						5	52.7778
	4	94.4444						6	75
	5	66.0819						7	38.0952
	6	84.7368						8	45.5556
	7	58.7413						9	46.6667
	8	52.1739						10	51.4286
	9	59.3787						11	64.2105
	10	54.1667						12	51.9231
	11	51.4286
	12	61.9048					Genotype 2	N	LI	Average Lis	SEM
							Ok107-Gal4/+	1	54.7619	55.8573	3.99397
Genotype 3	N	LI	Average Lis	SEM				2	37.7778
MBGS > Arc	1	56.8756	36.4316	6.60798				3	35.2273
with RU	2	50						4	31.4286
	3	51.4706						5	66.6667
	4	53.0702						6	66.6667
	5	80.4167						7	65.7143
	6	36.3095						8	71.4286
	7	28.8889						9	58.3333
	8	5.71429						10	67.7778
	9	6.02007						11	53.3937
	10	12.5						12	61.1111
	11	34.375
	12	21.5385					Genotype 3	N	LI	Average Lis	SEM
							Ok107 > Arc	1	-5.55556	5.65761	8.1255
Linear Hypotheses:								2	-15
Estimate SEM. Error t value Pr(>|t|)								3	63.3333
B - A == 0 -2.432 6.848 -0.355 0.99922								4	0
C - A == 0 -6.443 6.848 -0.941 0.93432								5	40
D - A == 0 -10.084 6.848 -1.472 0.68260								6	-50
E - A == 0 1.713 6.848 0.250 0.99986								7	0
F - A == 0 -25.659 6.848 -3.747 0.00489 **								8	6.81818
C - B == 0 -4.012 6.848 -0.586 0.99166								9	-7.14286
D - B == 0 -7.652 6.848 -1.117 0.87245								10	0
E - B == 0 4.144 6.848 0.605 0.99031								11	19.5652
F - B == 0 -23.227 6.848 -3.392 0.01426 *								12	15.873
D - C == 0 -3.641 6.848 -0.532 0.99468
E - C == 0 8.156 6.848 1.191 0.83965							Linear Hypotheses:
F - C == 0 -19.216 6.848 -2.806 0.06893 .							Estimate Std. Error t value Pr(>|t|)
E - D == 0 11.797 6.848 1.723 0.52217							B - A == 0 -3.642 8.161 -0.446 0.896
F - D == 0 -15.575 6.848 -2.274 0.21947							C - A == 0 -53.842 8.161 -6.597 <1e-05 ***
F - E == 0 -27.372 6.848 -3.997 0.00215 **							C - B == 0 -50.200 8.161 -6.151 <1e-05 ***
---							---
Signif. codes: 0 ‘***’ 0.001 ‘**’ 0.01 ‘*’ 0.05 ‘.’ 0.1 ‘ ’ 1							Signif. codes: 0 ‘***’ 0.001 ‘**’ 0.01 ‘*’ 0.05 ‘.’ 0.1 ‘ ’ 1
(Adjusted p values reported -- single-step method)							(Adjusted p values reported -- single-step method)

## Sheet: Figure 2
Fig 3. A		age of flies 4-5days					Fig 3. B		age of flies 7-9 days					Fig 3. C		age of flies 7-9 days					Fig 3. D		age of flies 7-9 days					Fig 3. E		age of flies 7-9 days
Genotyp 1	N	LI	Average Lis	SEM			Genotyp 1	N	LI	Average Lis	SEM			Genotyp 1	N	LI	Average Lis	SEM			Data for 0mg/kg and 5mg/kg LEV see 3C							Data for 0mg/kg and 5mg/kg LEV see 3B
UAS-Arc/+	1	72.8291	74.1471	1.61836			UAS-Arc/+	1	65.641	72.7128	1.705			UAS-Arc/+	1	82.6389	68.2145	3.06245
no LEV	2	77.5					no LEV	2	77.4737					no LEV	2	71.4286					Genotyp 1	N	LI	Average Lis	SEM			Genotyp 1	N	LI	Average Lis	SEM
	3	80.5451						3	72.6708						3	79.4511					UAS-Arc/+	1	28.686	63.6667	3.51261			UAS-Arc/+	1	54.7542	55.1235	2.4539
	4	72.7599						4	65.2381						4	67.0773					with 2.5mg/kg LEV	2	70.5244					with 7.5mg/kg LEV	2	59.7399
	5	78.5714						5	69.4737						5	74.6867						3	67.1171						3	62.8183
	6	69.5416						6	66.5848						6	76.9231						4	71.0811						4	56.4663
	7	82.013						7	72.5279						7	49.5356						5	67.3529						5	36.9697
	8	79.1667						8	81.6667						8	69.0196						6	55						6	46.2963
	9	70.2317						9	67.3077						9	62.3377						7	64.9123						7	56.9129
	10	68.6275						10	74.9288						10	50						8	65.2941						8	65.1515
	11	74.6032						11	79.7553						11	73.1225						9	62.9268						9	61.4815
	12	63.3756						12	79.2857						12	62.3529						10	70.5742						10	52.8509
																						11	64.6592						11	45.2703
Genotype 2	N	LI	Average Lis	SEM			Genotype 2	N	LI	Average Lis	SEM			Genotype 2	N	LI	Average Lis	SEM				12	75.8721						12	62.7706
Nsyb-Gal4/+	1	70	76.0049	2.1782			Ok107-Gal4/+	1	72.5564	72.2376	3.1358			Ok107-Gal4/+	1	70.2303	69.8075	2.08981
no LEV	2	75.7353					no LEV	2	81.4286					no LEV	2	82.7839					Genotype 2	N	LI	Average Lis	SEM			Genotype 2	N	LI	Average Lis	SEM
	3	94.7973						3	48.4521						3	74.0476					Ok107-Gal4/+	1	28.5145	62.4	3.39343			Ok107-Gal4/+	1	47.7273	53.6176	3.27121
	4	83.75						4	71.5719						4	74					with 2.5mg/kg LEV	2	66.6667					with 7.5mg/kg LEV	2	52.6807
	5	74.5989						5	52.1429						5	69.5602						3	66.0985						3	68.8259
	6	66.5989						6	77.3504						6	77.7778						4	66.1429						4	73.4848
	7	75.6912						7	77.7408						7	59.3544						5	72.8485						5	30.3258
	8	78.4091						8	74.6154						8	70.6349						6	63.8397						6	57.7273
	9	70.5628						9	75.4564						9	70.5556						7	67.9963						7	59.1731
	10	74.5037						10	74.1935						10	64.1026						8	62.9474						8	59.276
	11	78.0781						11	77.1429						11	67.5						9	56.8376						9	47.4383
	12	69.3333						12	84.1997						12	57.1429						10	70.4174						10	52.9296
																						11	56.6729						11	46.7672
Genotype 3	N	LI	Average Lis	SEM			Genotype 3	N	LI	Average Lis	SEM			Genotype 3	N	LI	Average Lis	SEM				12	69.8182						12	47.0547
Nsyb > Arc	1	20	9.98722	4.16677			Ok107 > Arc	1	58.1744	70.5522	2.26862			Ok107 > Arc	1	20.098	19.5689	7.61956
no LEV	2	5.35714					no LEV	2	72.6103					no LEV	2	82.1058					Genotype 3	N	LI	Average Lis	SEM			Genotype 3	N	LI	Average Lis	SEM
	3	27.8638						3	64						3	28.2895					Ok107 > Arc	1	25.1429	60.4104	3.77123			Ok107 > Arc	1	60.5442	55.6906	1.98279
	4	26.6667						4	66.6087						4	30.6818					with 2.5mg/kg LEV	2	59.4984					with 7.5mg/kg LEV	2	46.2637
	5	16.9048						5	59.8739						5	19.2982						3	62.069						3	69.1105
	6	-22.4858						6	64.4375						6	37.9699						4	59.1667						4	54.6154
	7	13.0556						7	75.8373						7	17.5						5	62.4561						5	42.4242
	8	22.7273						8	80.2439						8	-13.3333						6	57.2082						6	55.5556
	9	2.52606						9	80						9	24.0385						7	65.3846						7	53.3724
	10	-1.93548						10	69.9175						10	-10.1648						8	66.7238						8	57.5
	11	9.16667						11	79.0441						11	13.1579						9	50.5051						9	57.2161
	12	0						12	75.8788						12	-14.8148						10	76.6667						10	53.5897
																						11	69.3205						11	56.6667
Genotyp 1	N	LI	Average Lis	SEM			Genotyp 1	N	LI	Average Lis	SEM			Genotyp 1	N	LI	Average Lis	SEM				12	70.7825						12	61.4286
UAS-Arc/+	1	63.3086	72.5374	1.76858			UAS-Arc/+	1	60.1307	70.9593	2.70672			UAS-Arc/+	1	50.303	54.9959	3.37925
with LEV	2	81.0924					with LEV	2	63.3333					with LEV	2	45.5882					Genotyp 1	N	LI	Average Lis	SEM			Genotyp 1	N	LI	Average Lis	SEM
	3	82.1176						3	85.1648						3	75.9868					UAS-Arc/+	1	-10.6061	52.6965	6.43188			UAS-Arc/+	1	27.0557	25.8595	4.37056
	4	70						4	71.4286						4	63.9706					with 7.5mg/kg LEV	2	62.5					with 10mg/kg LEV	2	10
	5	78.3654						5	58.2543						5	43.6364						3	51.2972						3	12.8571
	6	69.1787						6	60.5769						6	40.1099						4	60.2699						4	21.5385
	7	70.3297						7	63.8889						7	49.2857						5	42.3716						5	25
	8	64.4444						8	76.3403						8	50.3497						6	64.424						6	39.1113
	9	74						9	80.9524						9	48.4848						7	60.7378						7	32.7366
	10	75						10	80.4487						10	75						8	54.5773						8	3.84615
	11	71.9888						11	77.7778						11	59.6273						9	65.6552						9	61.33
	12	66.7558						12	73.2143						12	57.6087						10	40.2778						10	18.2336
																						11	74.6032						11	33.3333
Genotype 2	N	LI	Average Lis	SEM			Genotype 2	N	LI	Average Lis	SEM			Genotype 2	N	LI	Average Lis	SEM				12	66.25						12	25.2717
Nsyb-Gal4/+	1	77.7778	76.5873	1.89253			Ok107-Gal4/+	1	65.1208	69.5669	3.05774			Ok107-Gal4/+	1	41.8729	56.0771	3.7072			Genotype 2							Genotype 2
with LEV	2	82.971					with LEV	2	69.4737					with LEV	2	54.5729					Ok107-Gal4/+	N	LI	Average Lis	SEM			Ok107-Gal4/+	N	LI	Average Lis	SEM
	3	75.188						3	71.2109						3	38.9899					with 7.5mg/kg LEV	1	69.0476	54.821	3.18986			with 10mg/kg LEV	1	4.32126	24.8903	5.06577
	4	78.1532						4	58.3359						4	38.141						2	64.2857						2	44.5614
	5	78.5185						5	63.257						5	62.8571						3	62.2549						3	33.3875
	6	85.205						6	45.634						6	50.6667						4	36.115						4	31.4286
	7	82.2222						7	82.2884						7	71.3184						5	49.1176						5	-8.33333
	8	61.25						8	79.8919						8	54.1667						6	62.4242						6	23.4705
	9	68						9	82.4904						9	49.2978						7	66.0784						7	40.6703
	10	76.25						10	73.8994						10	72.807						8	41.6076						8	30
	11	75.2463						11	73.8866						11	72.2222						9	50.5029						9	39.6078
	12	78.955						12	69.3137						12	66.0131						10	40.1985						10	31.2593
																						11	57.7778						11	31.3859
Genotype 3	N	LI	Average Lis	SEM			Genotype 3	N	LI	Average Lis	SEM			Genotype 3	N	LI	Average Lis	SEM				12	58.4416						12	-3.07549
Nsyb > Arc	1	46.7532	16.8445	4.59827			Ok107 > Arc	1	50.7123	70.8937	4.09444			Ok107 > Arc	1	38.8889	50.9566	4.28814			Genotype 3							Genotype 3
with LEV	2	26.6667					with LEV	2	73.2143					with LEV	2	22.5					Ok107 > Arc	N	LI	Average Lis	SEM			Ok107 > Arc	N	LI	Average Lis	SEM
	3	8.82353						3	40						3	40					with 7.5mg/kg LEV	1	52.2727	36.8378	6.68165			with 10mg/kg LEV	1	26.4033	26.1164	5.25382
	4	16.25						4	94.7368						4	58.8889						2	63.1868						2	10.8597
	5	26.6066						5	78.9007						5	65.6757						3	36.8182						3	48.8889
	6	15.1515						6	74.0683						6	35.3265						4	36.3082						4	20
	7	-1.26728						7	79.5139						7	46.4115						5	27.4554						5	29.1667
	8	14.8387						8	64.8352						8	53.0364						6	48.6607						6	11.6667
	9	-2.22222						9	77.9762						9	61.6667						7	66.9837						7	39.8169
	10	4.27807						10	75.2976						10	63.3333						8	10.1871						8	17.8571
	11	-14.0665						11	67.3797						11	74.0761						9	-13.6364						9	-14.6875
	12	12.8949						12	74.0891						12	51.6746						10	30.9677						10	36.1111
																						11	25.7837						11	44.1398
Linear Hypotheses:							Linear Hypotheses:							Linear Hypotheses:								12	57.0652						12	43.1746
Estimate Std. Error t value Pr(>|t|)							Estimate Std. Error t value Pr(>|t|)							Estimate Std. Error t value Pr(>|t|)
B - A == 0 1.8578 4.2915 0.433 0.998							B - A == 0 -0.47526 4.13632 -0.115 1.000							B - A == 0 1.593 6.201 0.257 0.9998
C - A == 0 -61.3821 4.2915 -14.303 <1e-04 ***							C - A == 0 -2.16065 4.13632 -0.522 0.995							C - A == 0 -48.646 6.201 -7.845 <0.001 ***
D - A == 0 -1.9319 4.2915 -0.450 0.998							D - A == 0 -1.75359 4.13632 -0.424 0.998							D - A == 0 -13.219 6.201 -2.132 0.2842
E - A == 0 2.4977 4.2915 0.582 0.992							E - A == 0 -3.14595 4.13632 -0.761 0.973							E - A == 0 -12.137 6.201 -1.957 0.3778
F - A == 0 -61.2548 4.2915 -14.273 <1e-04 ***							F - A == 0 -1.81917 4.13632 -0.440 0.998							F - A == 0 -17.258 6.201 -2.783 0.0728 .
C - B == 0 -63.2399 4.2915 -14.736 <1e-04 ***							C - B == 0 -1.68538 4.13632 -0.407 0.998							C - B == 0 -50.239 6.201 -8.102 <0.001 ***
D - B == 0 -3.7898 4.2915 -0.883 0.949							D - B == 0 -1.27832 4.13632 -0.309 1.000							D - B == 0 -14.812 6.201 -2.389 0.1754
E - B == 0 0.6399 4.2915 0.149 1.000							E - B == 0 -2.67069 4.13632 -0.646 0.987							E - B == 0 -13.730 6.201 -2.214 0.2452
F - B == 0 -63.1126 4.2915 -14.706 <1e-04 ***							F - B == 0 -1.34391 4.13632 -0.325 0.999							F - B == 0 -18.851 6.201 -3.040 0.0381 *
D - C == 0 59.4501 4.2915 13.853 <1e-04 ***							D - C == 0 0.40706 4.13632 0.098 1.000							D - C == 0 35.427 6.201 5.713 <0.001 ***
E - C == 0 63.8797 4.2915 14.885 <1e-04 ***							E - C == 0 -0.98531 4.13632 -0.238 1.000							E - C == 0 36.508 6.201 5.888 <0.001 ***
F - C == 0 0.1273 4.2915 0.030 1.000							F - C == 0 0.34147 4.13632 0.083 1.000							F - C == 0 31.388 6.201 5.062 <0.001 ***
E - D == 0 4.4296 4.2915 1.032 0.905							E - D == 0 -1.39236 4.13632 -0.337 0.999							E - D == 0 1.081 6.201 0.174 1.0000
F - D == 0 -59.3229 4.2915 -13.823 <1e-04 ***							F - D == 0 -0.06558 4.13632 -0.016 1.000							F - D == 0 -4.039 6.201 -0.651 0.9865
F - E == 0 -63.7525 4.2915 -14.855 <1e-04 ***							F - E == 0 1.32678 4.13632 0.321 1.000							F - E == 0 -5.121 6.201 -0.826 0.9617
---							(Adjusted p values reported -- single-step method)							---
Signif. codes: 0 ‘***’ 0.001 ‘**’ 0.01 ‘*’ 0.05 ‘.’ 0.1 ‘ ’ 1														Signif. codes: 0 ‘***’ 0.001 ‘**’ 0.01 ‘*’ 0.05 ‘.’ 0.1 ‘ ’ 1
(Adjusted p values reported -- single-step method)														(Adjusted p values reported -- single-step method)
Fig 3. F		age of flies 7-9 days
Genotyp 1	N	LI	Average Lis	SEM
UAS-Arc/+	1	28.6062	43.6054	2.91922
	2	48.1519
	3	56.0022
	4	56.3636
	5	32.6327
	6	37.843
	7	47.6937
	8	50.4348
	9	34.9447
	10	44.3069
	11	31.5259
	12	54.7592
Genotype 2	N	LI	Average Lis	SEM
Ok107-Gal4/+	1	57.3454	50.9701	3.8247
	2	25.463
	3	69.6742
	4	67.0327
	5	60.3448
	6	48.7018
	7	50.4399
	8	38.8189
	9	49.2544
	10	35.7911
	11	62.5778
	12	46.1972
Genotype 3	N	LI	Average Lis	SEM
Ok107 > dORK NC	1	26.2763	18.7073	3.03006
	2	29.7619
	3	1.90476
	4	32.5758
	5	6.77155
	6	13.3399
	7	15.9117
	8	17.3789
	9	36.0684
	10	18.8889
	11	11.1018
	12	14.5074
Genotype4	N	LI	Average Lis	SEM
Ok107 > dORK DC	1	31.6129	31.3335	3.48284
	2	47.4747
	3	49.8716
	4	27.7778
	5	36.6667
	6	17.7083
	7	24.6774
	8	29.1475
	9	27.3222
	10	47.9957
	11	12.1711
	12	23.5766
Linear Hypotheses:
Estimate Std. Error t value Pr(>|t|)
B - A == 0 7.365 4.715 1.562 0.4104
C - A == 0 -24.898 4.715 -5.281 <0.001 ***
D - A == 0 -12.272 4.715 -2.603 0.0585 .
C - B == 0 -32.263 4.715 -6.843 <0.001 ***
D - B == 0 -19.637 4.715 -4.165 <0.001 ***
D - C == 0 12.626 4.715 2.678 0.0490 *
---
Signif. codes: 0 ‘***’ 0.001 ‘**’ 0.01 ‘*’ 0.05 ‘.’ 0.1 ‘ ’ 1
(Adjusted p values reported -- single-step method)

## Sheet: Figure 3
A		age of flies 7-9 days					B		age of flies 7-9 days					C		age of flies 7-9 days					D		age of flies 7-9 days
Genotyp 1	N	LI	Average Lis	SEM			Genotyp 1	N	LI	Average Lis	SEM			Genotyp 1	N	LI	Average Lis	SEM			Genotyp 1	N	LI	Average Lis	SEM
c150-Gal4, MB-Gal80ts	1	35.7143	42.2492	4.20631			mb247-lexA,lexAop-Arc; MB-Gal80ts, UAS-shi	1	10.4364	39.3688	7.00323			c150-Gal4, MB-Gal80ts; UAS-shi, mb247-lexA,lexAop-Arc	1	25.542	31.1265	7.02256			UAS-AβArctic; UAS-dRAC:DN	1	47.7273	59.1855	2.65354
0h	2	24.4186					0h	2	17.8462					0h	2	-7.82313						2	68.2353
	3	50.5556						3	48.2441						3	16.1038						3	69.5046
	4	52.1429						4	23.2733						4	35.9954						4	53.1169
	5	18.6667						5	55.6863						5	56.1836						5	42.4837
	6	46.5986						6	53.0075						6	44.5373						6	61.5196
	7	53.3824						7	41.5679						7	35.7143						7	65.1584
	8	59.8374						8	64.8889						8	42.759						8	52.6786
	9	45.6371																				9	58.7302
	10	35.5386					Genotype 2	N	LI	Average Lis	SEM			Genotype 2	N	LI	Average Lis	SEM				10	58.4559
							mb247-lexA,lexAop-Arc; MB-Gal80ts, UAS-shi	1	-7.19021	6.52401	3.58489			c150-Gal4, MB-Gal80ts; UAS-shi, mb247-lexA,lexAop-Arc	1	23.913	6.34381	4.82847				11	58.9474
Genotype 2	N	LI	Average Lis	SEM			6H RT	2	13.4263					6H RT	2	-12.7976						12	73.6677
c150-Gal4, MB-Gal80ts	1	20.5201	22.8106	1.31749				3	-3.76068						3	20
6H RT	2	25.3571						4	-2.14815						4	4.66989					Genotype 2	N	LI	Average Lis	SEM
	3	19.2982						5	10.8418						5	2.2549					OK107-Gal4	1	79.0476	69.3568	2.09378
	4	17.8571						6	20.8081						6	20.3474						2	78.5714
	5	25.9189						7	15.3333						7	-0.512821						3	60.9848
	6	25.4843						8	4.8816						8	-7.1243						4	68.8889
	7	27.822																				5	61.5385
	8	20.227					Genotype 3	N	LI	Average Lis	SEM			Genotype 3	N	LI	Average Lis	SEM				6	61.6667
							mb247-lexA,lexAop-Arc; MB-Gal80ts, UAS-shi	1	18.75	9.84943	3.60251			c150-Gal4, MB-Gal80ts; UAS-shi, mb247-lexA,lexAop-Arc	1	41.7021	24.4718	3.71131				7	63.8889
Genotype 3	N	LI	Average Lis	SEM			2h HAT + 4h RT	2	1.16807					2h HAT + 4h RT	2	21.0418						8	61.1111
c150-Gal4, MB-Gal80ts	1	31.25	20.5498	3.18444				3	2.67661						3	15.9393						9	74.4565
2h HAT + 4h RT	2	8.20669						4	-22.5						4	21.3054						10	77.1242
	3	17.0462						5	-6.38889						5	16.3377						11	74.1259
	4	20.9231						6	28.8421						6	34.8113						12	70.8772
	5	4.7173						7	29.0909						7	32.2562
	6	23.6074						8	7.35444						8	12.381					Genotype 3	N	LI	Average Lis	SEM
	7	29.6339						9	20.7547												OK107 > AβArctic	1	21.1111	10.8007	4.33249
	8	30.803						10	23.6425					Linear Hypotheses:								2	4.531
	9	18.7606						11	10.809					Estimate Std. Error t value Pr(>|t|)								3	-9.52381
								12	3.33333					B - A == 0 -24.783 7.590 -3.265 0.00992 **								4	0.694444
Linear Hypotheses:								13	16.1205					C - A == 0 -6.655 7.590 -0.877 0.66047								5	3.80952
Estimate Std. Error t value Pr(>|t|)								14	15.3805					C - B == 0 18.13 6.09 2.977 0.01 *								6	37.5
B - A == 0 -19.439 4.763 -4.081 0.00121 **								15	18.0045					---								7	25.5556
C - A == 0 -21.699 4.614 -4.703 < 0.001 ***								16	-9.44742					Signif. codes: 0 ‘***’ 0.001 ‘**’ 0.01 ‘*’ 0.05 ‘.’ 0.1 ‘ ’ 1								8	13.6364
C - B == 0 -2.261 4.879 -0.463 0.88887														(Adjusted p values reported -- single-step method)								9	5.45455
---							Linear Hypotheses:															10	-13.6364
Signif. codes: 0 ‘***’ 0.001 ‘**’ 0.01 ‘*’ 0.05 ‘.’ 0.1 ‘ ’ 1							Estimate Std. Error t value Pr(>|t|)															11	16.6667
(Adjusted p values reported -- single-step method)							B - A == 0 -32.845 7.532 -4.361 0.000391 ***															12	23.8095
							C - A == 0 -29.519 6.523 -4.525 0.000296 ***
							C - B == 0 3.325 6.523 0.510 0.866485														Genotype 4	N	LI	Average Lis	SEM
							---														OK107 > AβArctic; Ok107 > dRAC:DN	1	41.866	60.7915	2.64332
							Signif. codes: 0 ‘***’ 0.001 ‘**’ 0.01 ‘*’ 0.05 ‘.’ 0.1 ‘ ’ 1															2	72.3118
							(Adjusted p values reported -- single-step method)															3	53.8182
																						4	59.6154
																						5	67.5439
																						6	67.9487
																						7	59.8997
																						8	69.0562
																						9	47.5275
																						10	59.596
																						11	65.1629
																						12	65.1515
																					Genotype 5	N	LI	Average Lis	SEM
																					Ok107 > dRAC:DN	1	47.093	70.1724	2.58919
																						2	82.4444
																						3	74.2105
																						4	67.5
																						5	69
																						6	74.5968
																						7	68.7166
																						8	74.3421
																						9	61.5385
																						10	71.2551
																						11	76.4706
																						12	74.9017
																					Linear Hypotheses:
																					Estimate Std. Error t value Pr(>|t|)
																					B - A == 0 10.1714 4.1898 2.428 0.1233
																					C - A == 0 -48.3847 4.1898 -11.548 <0.001 ***
																					D - A == 0 1.6060 4.1898 0.383 0.9953
																					E - A == 0 10.9870 4.1898 2.622 0.0802 .
																					C - B == 0 -58.5561 4.1898 -13.976 <0.001 ***
																					D - B == 0 -8.5653 4.1898 -2.044 0.2591
																					E - B == 0 0.8156 4.1898 0.195 0.9997
																					D - C == 0 49.9908 4.1898 11.931 <0.001 ***
																					E - C == 0 59.3717 4.1898 14.170 <0.001 ***
																					E - D == 0 9.3810 4.1898 2.239 0.1809
																					---
																					Signif. codes: 0 ‘***’ 0.001 ‘**’ 0.01 ‘*’ 0.05 ‘.’ 0.1 ‘ ’ 1
																					(Adjusted p values reported -- single-step method)

## Sheet: Figure 4
A		age of flies 7-9 days					B		age of flies 7-9 days					C		age of flies 7-9 days					D		age of flies 7-9 days
Genotyp 1	N	LI	Average Lis	SEM			Genotyp 1	N	LI	Average Lis	SEM			Genotyp 1	N	LI	Average Lis	SEM			Genotyp 1	N	LI	Average Lis	SEM
104Y-Gal4, UAS-dTrpA	1	15	45.129	6.73573			104Y-Gal4, UAS-dTrpA	1	41.7778	21.4128	3.2597			R23E10-Gal4	1	9.88332	23.3212	4.59955			R23E10-Gal4	1	16.9444	15.6321	2.73851
	2	46.7949						2	37.7778						2	7.90021						2	25.2315
	3	69.0909						3	14.3629						3	34.127						3	8.92857
	4	72.3077						4	16.0894						4	19.6617						4	25.3394
	5	64.3939						5	16.9231						5	30						5	15
	6	68.8394						6	13.4238						6	10.2778						6	13.6268
	7	36.5385						7	20.4186						7	61.0526						7	33.3333
	8	51.5957						8	25.2717						8	17.8571						8	18.0952
	9	23.913						9	12.2391						9	17.9619						9	6.96296
	10	37.6299						10	28.5714						10	27.3374						10	3.6643
	11	10.3147						11	32.7859						11	4.36508						11	19.0698
								12	6.15836						12	21.4286						12	1.38889
Genotype 2	N	LI	Average Lis	SEM				13	33.3732						13	55.3846
mb247-lexA,lexAop-Arc	1	26.7949	37.3669	6.0964				14	0.606061						14	9.25926					Genotype 2	N	LI	Average Lis	SEM
	2	68.0336																			mb247-lexA,lexAop-Arc	1	-10.5	-0.860144	4.01631
	3	52.1964					Genotype 2	N	LI	Average Lis	SEM			Genotype 2	N	LI	Average Lis	SEM				2	-4.82456
	4	41.2454					mb247-lexA,lexAop-Arc	1	-25	6.43939	3.52436			mb247-lexA,lexAop-Arc	1	22.4401	32.6847	3.58025				3	22.9167
	5	18.7799						2	21.8615						2	39.6192						4	-22.1719
	6	26.2311						3	-10.3896						3	44.5554						5	13.5901
	7	20.9224						4	16.1905						4	34.5868						6	-12.1622
	8	44.7312						5	7.30994						5	18.7799						7	-5.81395
								6	8.33333						6	26.2311						8	-1.18017
Genotype 3	N	LI	Average Lis	SEM				7	2.94118						7	20.9224						9	6.72269
104Y-Gal4, UAS-dTrpA, mb247-lexA,lexAop-Arc	1	12.3684	35.8337	5.88259				8	8.33333						8	16						10	-0.265252
	2	27.0588						9	28.3079						9	22.2222						11	-15.1852
	3	53.4694						10	18.2069						10	52.0906						12	18.552
	4	49.1944						11	21.8391						11	31.6327
	5	51.2422						12	29.1667						12	48.5714					Genotype 3	N	LI	Average Lis	SEM
	6	49.2843						13	13.1054						13	61.8182					R23E10, UAS-TrpA; mb247-lexA,lexAop-Arc	1	30	21.1311	3.53085
	7	18.7799						14	13.0394						14	20.4969						2	31.8786
	8	25.2717						15	-4.30622						15	30.303						3	4.329
								16	-17.5													4	37.5362
Linear Hypotheses:								17	8.65322					Genotype 3	N	LI	Average Lis	SEM				5	11.619
Estimate Std. Error t value Pr(>|t|)								18	-7.74411					R23E10, UAS-TrpA; mb247-lexA,lexAop-Arc	1	52.7516	28.7071	3.11826				6	40
B - A == 0 -7.762 9.003 -0.862 0.668								19	-10						2	33.3333						7	16.6667
C - A == 0 -9.295 9.003 -1.032 0.564															3	36.5385						8	7.61905
C - B == 0 -1.533 9.688 -0.158 0.986							Genotype 3	N	LI	Average Lis	SEM				4	20.0228						9	29.4087
(Adjusted p values reported -- single-step method)							104Y-Gal4, UAS-dTrpA, mb247-lexA,lexAop-Arc	1	16.7183	22.5825	2.90737				5	33.0681						10	21.2938
								2	11.2281						6	49.2843						11	12.384
								3	45.3704						7	18.7799						12	10.8381
								4	28.8462						8	25.2717
								5	15.8974						9	21.4286					Linear Hypotheses:
								6	33.7797						10	14.8148					Estimate Std. Error t value Pr(>|t|)
								7	30.7692						11	21.8889					B - A == 0 -16.492 4.906 -3.362 0.00551 **
								8	12.069						12	28.9683					C - A == 0 5.499 4.906 1.121 0.50821
								9	31.6667							16.7059					C - B == 0 21.991 4.906 4.483 < 0.001 ***
								10	19.0476							41.4502					---
								11	19.1758							16.3004					Signif. codes: 0 ‘***’ 0.001 ‘**’ 0.01 ‘*’ 0.05 ‘.’ 0.1 ‘ ’ 1
								12	15.5018												(Adjusted p values reported -- single-step method)
								13	24.0166					Linear Hypotheses:
								14	15.1515					Estimate Std. Error t value Pr(>|t|)
								15	21.4815					B - A == 0 9.363 5.377 1.741 0.202
								16	13.6879					C - A == 0 5.386 5.377 1.002 0.580
								17	4.98534					C - B == 0 -3.978 5.284 -0.753 0.734
								18	56.25					(Adjusted p values reported -- single-step method)
								19	13.4238
							Linear Hypotheses:
							Estimate Std. Error t value Pr(>|t|)
							B - A == 0 -14.973 4.793 -3.124 0.00836 **
							C - A == 0 1.170 4.793 0.244 0.96767
							C - B == 0 16.143 4.415 3.657 0.00175 **
							---
							Signif. codes: 0 ‘***’ 0.001 ‘**’ 0.01 ‘*’ 0.05 ‘.’ 0.1 ‘ ’ 1
							(Adjusted p values reported -- single-step method)
E							F
Genotyp 1	N	LI	Average Lis	SEM			Genotyp 1	N	LI	Average Lis	SEM
Nsyb-Arc Con	1	-13.6605	-5.86803	3.22427			Ok-Arc Con	1	7.95699	4.67923	1.54332
	2	1.28655						2	13.8889
	3	-4.65686						3	5.28846
	4	-3.51906						4	0.757576
	5	5.26316						5	1.66667
	6	-12.517						6	2.63158
	7	7.61905						7	3.03235
	8	1.58371						8	2.2113
	9	-17.8571
	10	-22.2222					Genotyp 2	N	LI	Average Lis	SEM
							Ok-Arc THIP	1	6.71937	21.6514	4.31285
Genotyp 2	N	LI	Average Lis	SEM				2	36.6013
Nsyb-Arc THIP	1	1.25	13.5851	2.83201				3	20.9957
	2	8.62745						4	38.2576
	3	7.41139						5	28.75
	4	17.3252						6	21.7593
	5	20.9677						7	10.2073
	6	9.08497						8	9.92063
	7	20.6486
	8	23.3653					Linear Hypotheses:
							Estimate Std. Error t value Pr(>|t|)
Linear Hypotheses:							B - A == 0 16.972 4.581 3.705 0.00235 **
Estimate Std. Error t value Pr(>|t|)							---
B - A == 0 19.453 4.413 4.408 0.00044 ***							Signif. codes: 0 ‘***’ 0.001 ‘**’ 0.01 ‘*’ 0.05 ‘.’ 0.1 ‘ ’ 1
---							(Adjusted p values reported -- single-step method)
Signif. codes: 0 ‘***’ 0.001 ‘**’ 0.01 ‘*’ 0.05 ‘.’ 0.1 ‘ ’ 1
(Adjusted p values reported -- single-step method)

## Sheet: S1
A		age of flies 4-5days					B		age of flies 4-5days					C		age of flies 4-5days					D		age of flies 4-5days					E		age of flies 7-9 days
Genotyp 1	N	LI	Average Lis	SEM			Genotyp 1	N	LI	Average Lis	SEM			Genotyp 1	N	LI	Average Lis	SEM			Genotyp 1	N	LI	Average Lis	SEM			Genotyp 1	N	LI	Average Lis	SEM
UAS-Arc/+	1	-1.75439	37.9711	6.91273			UAS-Arc/+	1	-5.45455	26.7988	8.05992			UAS-Arc/+	1	20	34.963	4.90561			UAS-Arc/+	1	66.6667	55.34	4.43478			UAS-Arc/+	1	-40	21.73	7.09019
	2	-9.52381						2	-7.40741						2	47.9452						2	56.6667						2	28.9256
	3	47.3684						3	80						3	13.4328						3	47.1861						3	17.3913
	4	71.4286						4	36.5854						4	32.1739						4	65.6842						4	47.3684
	5	62.963						5	-15.2542						5	13.3333						5	70						5	47.3684
	6	47.3684						6	33.3333						6	15.5556						6	46.9231						6	42
	7	42						7	5.08475						7	44.186						7	65						7	12
	8	25.7143						8	44						8	47.6923						8	17.9348						8	10.2041
	9	50						9	35.2941						9	33.3333						9	72.5225						9	45.4545
	10	34.375						10	34.2857						10	67.4419						10	60.3865						10	20.5882
	11	52.381						11	27.2727						11	36.8421						11	41.5385						11	23.0769
	12	33.3333						12	53.8462						12	47.619						12	53.5714						12	6.38298
Genotype 2	N	LI	Average Lis	SEM			Genotype 2	N	LI	Average Lis	SEM			Genotype 2	N	LI	Average Lis	SEM			Genotype 2	N	LI	Average Lis	SEM			Genotype 2	N	LI	Average Lis	SEM
Nsyb-Gal4/+	1	33.3333	23.6524	4.74432			Nsyb-Gal4/+	1	31.8182	46.6161	6.64821			Nsyb-Gal4/+	1	8	37.4341	7.12589			Nsyb-Gal4/+	1	70.4545	57.5153	3.757			Ok107-Gal4/+	1	38.8889	15.5807	3.1627
	2	19.2308						2	22.2222						2	20.2312						2	67.5						2	10.8434
	3	20						3	75						3	4.47761						3	60.5882						3	11.8644
	4	18.9189						4	61.9048						4	15.7895						4	38.0952						4	14.2857
	5	25						5	61.4035						5	37.1429						5	55.5024						5	20
	6	31.25						6	72.7273						6	11.5385						6	60.7143						6	35.2113
	7	0						7	11.7647						7	50						7	81.8182						7	4
	8	64.2857						8	61.5385						8	53.8462						8	64.4231						8	7.43802
	9	13.0435						9	60.8247						9	76.4706						9	51.7544						9	8.33333
	10	16.6667						10	8.69565						10	66.1538						10	39.3939						10	14.2857
	11	7.31707						11	46.6667						11	58.6207						11	43.5897						11	6.66667
	12	34.7826						12	44.8276						12	46.9388						12	56.3492						12	15.1515
Genotype 3	N	LI	Average Lis	SEM			Genotype 3	N	LI	Average Lis	SEM			Genotype 3	N	LI	Average Lis	SEM			Genotype 3	N	LI	Average Lis	SEM			Genotype 3	N	LI	Average Lis	SEM
Nsyb > Arc	1	-1.96078	21.0831	6.70143			Nsyb > Arc	1	59.1837	29.1687	5.27475			Nsyb > Arc	1	22.1477	41.9399	6.01314			Nsyb > Arc	1	38.3459	6.36806	4.9917			Ok107 > Arc	1	16.8539	14.461	5.76125
	2	-6.38298						2	47.3684						2	32.6733						2	9.82143						2	30.4348
	3	9.09091						3	27.2727						3	30.4813						3	21.3235						3	31.7073
	4	55.9322						4	26.5823						4	39.3939						4	2.38095						4	2.91262
	5	53.8462						5	4.7619						5	23.0769						5	-5.88235						5	12.381
	6	25.9259						6	21.6216						6	16.5644						6	29.4872						6	2.27273
	7	2.63158						7	14.2857						7	33.3333						7	10.2564						7	13.2075
	8	37.1429						8	56.0976						8	69.2308						8	-25.5556						8	62.069
	9	-11.33						9	27.2727						9	46.6667						9	3.0303						9	14.2857
	10	43.1818						10	13.0435						10	67.5676						10	-1.36364						10	-6.66667
	11	17.6471						11	9.67742						11	82.6087						11	2.77778						11	7.40741
	12	27.2727						12	42.8571						12	39.5349						12	-8.20513						12	-13.3333
Linear Hypotheses:							Linear Hypotheses:							Linear Hypotheses:							Linear Hypotheses:							Linear Hypotheses:
Estimate Std. Error t value Pr(>|t|)							Estimate Std. Error t value Pr(>|t|)							Estimate Std. Error t value Pr(>|t|)							Estimate SEM. Error t value Pr(>|t|)							Estimate Std. Error t value Pr(>|t|)
B - A == 0 -14.319 8.764 -1.634 0.246							B - A == 0 19.817 9.556 2.074 0.111							B - A == 0 2.471 8.602 0.287 0.956							B - A == 0 2.175 6.256 0.348 0.936							B - A == 0 -6.149 7.894 -0.779 0.718
C - A == 0 -16.888 8.764 -1.927 0.147							C - A == 0 2.370 9.556 0.248 0.967							C - A == 0 6.977 8.602 0.811 0.699							C - A == 0 -48.972 6.256 -7.828 <1e-04 ***							C - A == 0 -7.269 7.894 -0.921 0.631
C - B == 0 -2.569 8.764 -0.293 0.954							C - B == 0 -17.447 9.556 -1.826 0.177							C - B == 0 4.506 8.602 0.524 0.860							C - B == 0 -51.147 6.256 -8.176 <1e-04 ***							C - B == 0 -1.120 7.894 -0.142 0.989
(Adjusted p values reported -- single-step method)							(Adjusted p values reported -- single-step method)							(Adjusted p values reported -- single-step method)							---							(Adjusted p values reported -- single-step method)
																					Signif. codes: 0 ‘***’ 0.001 ‘**’ 0.01 ‘*’ 0.05 ‘.’ 0.1 ‘ ’ 1
																					(Adjusted p values reported -- single-step method)
E		age of flies 7-9 days					F		age of flies 7-9 days					G		age of flies 7-9 days					H		age of flies 7-9 days
Genotyp 1	N	LI	Average Lis	SEM			Genotyp 1	N	LI	Average Lis	SEM			Data for 0h and 2h in Figure 1C and D							Genotyp 1	N	LI	Average Lis	SEM
UAS-Arc/+	1	-5.45455	36.0438	8.56331			UAS-Arc/+	1	86.6667	36.8513	6.65938										UAS-Arc/+	1	28.8454	30.4332	4.79774
	2	-7.40741	28.8206	9.03131				2	20.4545	40.662	5.32962			4h								2	20	21.5311	2.67698
	3	80	30.99	7.55728				3	20	36.9769	5.05913			Genotyp 1	N	LI	Average Lis	SEM				3	4.16667	2.19754	4.35574
	4	36.5854						4	47.9452					UAS-Arc/+	1	43.125	48.1857	3.50296				4	50
	5	33.3333						5	13.4328						2	37.7778	51.4587	4.49409				5	5.4769
	6	34.2857						6	32.1739						3	65.9091	7.47567	5.0368				6	21.037
	7	41.3043						7	13.3333						4	35.4167						7	48.4848
	8	38.4615						8	15.5556						5	43.75						8	44.2857
	9	68.4211						9	44.186						6	62.7778						9	45
	10	40.9091						10	47.6923						7	34.5865						10	23.8095
	11	80.6452						11	33.3333						8	69.2308						11	25.1748
	12	76.4706						12	67.4419						9	50						12	48.9177
															10	36.6071
Genotype 2	N	LI	Average Lis	SEM			Genotype 2	N	LI	Average Lis	SEM				11	47.619					Genotype 2	N	LI	Average Lis	SEM
Ok107-Gal4/+	1	46.1538	28.8206	9.03131			Ok107-Gal4/+	1	37.5	40.662	5.32962				12	51.4286					Ok107-Gal4/+	1	15.3846	21.5311	2.67698
	2	1.88679	30.99	7.55728				2	52.6316	36.9769	5.05913											2	14.3791	2.19754	4.35574
	3	52.1739						3	63.6364					Genotype 2	N	LI	Average Lis	SEM				3	20.8333
	4	9.43396						4	22.5806					Ok107-Gal4/+	1	50.2564	51.4587	4.49409				4	44.5217
	5	9.80392						5	12						2	32.3864	7.47567	5.0368				5	25.1082
	6	32.1429						6	46.9388						3	47.4692						6	11.5865
	7	-35.2941						7	27.2727						4	41.0461						7	20.0355
	8	78.5714						8	43.8202						5	58.8889						8	26.1364
	9	61.9048						9	34.2857						6	62.8205						9	10.8359
	10	31.4286						10	32.1429						7	39.0071						10	19.2513
	11	52.381						11	35.1351						8	72.2105						11	30
	12	14.2857						12	80						9	57.2727						12	20.3008
															10	26.6667
Genotype 3	N	LI	Average Lis	SEM			Genotype 3	N	LI	Average Lis	SEM				11	50.5051					Genotype 3	N	LI	Average Lis	SEM
Ok107 > Arc	1	32.6733	30.99	7.55728			Ok107 > Arc	1	56.4103	36.9769	5.05913				12	78.9744					Ok107 > Arc	1	-5.95238	2.19754	4.35574
	2	7.31707						2	53.6232													2	12
	3	67.5676						3	51.3514					Genotype 3	N	LI	Average Lis	SEM				3	-34.3891
	4	10.3448						4	5.55556					Ok107 > Arc	1	-5.14706	7.47567	5.0368				4	-8.20513
	5	21.0526						5	21.4286						2	43.75						5	1.11111
	6	78.5714						6	12.3596						3	17.5109						6	8.71212
	7	16.6667						7	40.7407						4	-3.3619						7	-0.694444
	8	29.7297						8	58.9744						5	9.95671						8	17.8318
	9	51.7241						9	41.573						6	10.5455						9	25.1748
	10	-5.74713						10	26						7	-3.32056						10	8.97436
	11	14.7541						11	42.3729						8	-25						11	4.17582
	12	3.44828						12	33.3333						9	7.14286						12	-2.36842
															10	0
Linear Hypotheses:							Linear Hypotheses:								11	10					Linear Hypotheses:
Estimate Std. Error t value Pr(>|t|)							Estimate Std. Error t value Pr(>|t|)								12	27.6316					Estimate Std. Error t value Pr(>|t|)
B - A == 0 -13.557 11.889 -1.140 0.497							B - A == 0 3.8107 8.0972 0.471 0.885														B - A == 0 -8.902 5.725 -1.555 0.27908
C - A == 0 -15.788 11.889 -1.328 0.390							C - A == 0 0.1256 8.0972 0.016 1.000							Linear Hypotheses:							C - A == 0 -28.236 5.725 -4.932 < 0.001 ***
C - B == 0 -2.231 11.889 -0.188 0.981							C - B == 0 -3.6851 8.0972 -0.455 0.892							Estimate Std. Error t value Pr(>|t|)							C - B == 0 -19.334 5.725 -3.377 0.00532 **
(Adjusted p values reported -- single-step method)							(Adjusted p values reported -- single-step method)							B - A == 0 3.273 6.210 0.527 0.859							---
														C - A == 0 -40.710 6.210 -6.556 <1e-04 ***							Signif. codes: 0 ‘***’ 0.001 ‘**’ 0.01 ‘*’ 0.05 ‘.’ 0.1 ‘ ’ 1
														C - B == 0 -43.983 6.210 -7.083 <1e-04 ***							(Adjusted p values reported -- single-step method)
														---
														Signif. codes: 0 ‘***’ 0.001 ‘**’ 0.01 ‘*’ 0.05 ‘.’ 0.1 ‘ ’ 1
														(Adjusted p values reported -- single-step method)
														6h
														Genotyp 1	N	LI	Average Lis	SEM
														UAS-Arc/+	1	29.8246	40.0595	2.40729
															2	41.7544	42.071	1.21875
															3	50.6073	1.6928	4.44949
															4	38.0952
															5	49.2063
															6	46.1905
															7	40.3846
															8	46.4286
															9	23.3333
															10	32.5077
															11	36.6667
															12	45.7143
														Genotype 2	N	LI	Average Lis	SEM
														Ok107-Gal4/+	1	34.2857	42.071	1.21875
															2	38.8462	1.6928	4.44949
															3	43.5897
															4	49.1453
															5	41.4286
															6	45.2643
															7	48.8479
															8	38.8278
															9	41.4286
															10	41.6667
															11	41.6667
															12	39.8551
														Genotype 3	N	LI	Average Lis	SEM
														Ok107 > Arc	1	11.5385	1.6928	4.44949
															2	9.81432
															3	19.4444
															4	-14.3382
															5	-5.38302
															6	14.0523
															7	8.51449
															8	-6.36364
															9	-9.52381
															10	-32.5
															11	8.39161
															12	16.6667
														Linear Hypotheses:
														Estimate Std. Error t value Pr(>|t|)
														B - A == 0 2.012 4.249 0.473 0.884
														C - A == 0 -38.367 4.249 -9.030 <1e-04 ***
														C - B == 0 -40.378 4.249 -9.503 <1e-04 ***
														---
														Signif. codes: 0 ‘***’ 0.001 ‘**’ 0.01 ‘*’ 0.05 ‘.’ 0.1 ‘ ’ 1
														(Adjusted p values reported -- single-step method)

## Sheet: S2
A		age of flies 7-9 days					B		age of flies 7-9 days					C		age of flies 7-9 days					D		age of flies 7-9 days					E		age of flies 7-9 days
Genotyp 1	N	LI	Average Lis	SEM			Genotyp 1	N	LI	Average Lis	SEM			Genotyp 1	N	LI	Average Lis	SEM			Genotyp 1	N	LI	Average Lis	SEM			Genotyp 1	N	LI	Average Lis	SEM
UAS-Arc/+	1	40.7407	33.4887	6.12121			UAS-Arc/+	1	3.7037	22.4259	6.56648			UAS-Arc/+	1	45.679	50.6211	4.76938			UAS-Arc/+	1	78.9661	68.163	5.28291			UAS-Arc/+	1	36.3636	61.845	4.56846
no RU	2	20.6349					no RU	2	2.5641					no RU	2	39.5349					no RU	2	76.7045					no RU	2	46.4583
	3	39.6226						3	6.12245						3	45.4545						3	45.6294						3	56.2292
	4	38.2979						4	21.0526						4	67.5676						4	53.0303						4	36.4286
	5	15.493						5	19.0476						5	5.88235						5	80.5602						5	79.1842
	6	8.82353						6	34.1772						6	54.5455						6	56.8323						6	66.6667
	7	1.53846						7	50						7	58.8235						7	31.4655						7	84.6154
	8	57.6923						8	51.5152						8	52						8	71.4815						8	63.3333
	9	55.5556						9	34.7826						9	58.9744						9	91.6667						9	68.8889
	10	11.1111						10	18.3673						10	50						10	91.806						10	57.1578
	11	48.7179						11	50						11	64.7059						11	69.5238						11	71.4286
	12	63.6364						12	-22.2222						12	64.2857						12	70.2899						12	75.3852
Genotype 2	N	LI	Average Lis	SEM			Genotype 2	N	LI	Average Lis	SEM			Genotype 2	N	LI	Average Lis	SEM			Genotype 2	N	LI	Average Lis	SEM			Genotype 2	N	LI	Average Lis	SEM
ElavGS/+	1	42.3077	44.2811	7.29054			ElavGS/+	1	20	28.898	5.91354			ElavGS/+	1	61.5385	39.0357	4.24059			ElavGS/+	1	65.0609	58.6883	4.94096			MBGS/+	1	62.2649	62.9465	4.15809
no RU	2	57.8947					no RU	2	17.8082					no RU	2	35.8491					no RU	2	22.408					no RU	2	64.6683
	3	45.0549						3	10.6796						3	39.0244						3	32.6531						3	78.3534
	4	76.6234						4	23.9437						4	22.6667						4	45.4545						4	89.4089
	5	73.3333						5	27.907						5	23.9437						5	62.0027						5	43.8509
	6	4.34783						6	61.9048						6	28.9474						6	74.8677						6	53.1548
	7	62.5						7	25						7	46.8354						7	58.2343						7	75
	8	72.4138						8	-0.787402						8	25						8	58.6898						8	46.6667
	9	23.8095						9	52.9412						9	40.6593						9	76.5086						9	75.4415
	10	22.0339						10	64.1026						10	38.7097						10	72.0443						10	48.6364
	11	42.8571						11	30.2326						11	34.8837						11	62.5087						11	52.7273
	12	8.19672						12	13.0435						12	70.3704						12	73.827						12	65.1852
Genotype 3	N	LI	Average Lis	SEM			Genotype 3	N	LI	Average Lis	SEM			Genotype 3	N	LI	Average Lis	SEM			Genotype 3	N	LI	Average Lis	SEM			Genotype 3	N	LI	Average Lis	SEM
ElavGS > Arc	1	24.5902	44.8624	6.39838			ElavGS > Arc	1	34.2857	27.197	4.80094			ElavGS > Arc	1	48.5714	32.9425	5.82978			ElavGS > Arc	1	69.8485	55.0209	3.73793			MBGS > Arc	1	60.161	61.0863	4.28769
no RU	2	14.2857					no RU	2	25					no RU	2	11.4286					no RU	2	72.7778					no RU	2	34.2803
	3	73.3333						3	37.7778						3	26.8966						3	42.8842						3	50.8126
	4	68						4	13.0435						4	51.1111						4	41.0019						4	68.75
	5	20						5	5.78512						5	42.029						5	75.4944						5	58.7542
	6	41.1765						6	23.6364						6	21.2121						6	61.1892						6	61.5893
	7	38.4615						7	16.6667						7	41.3043						7	40.9584						7	91.6667
	8	15.942						8	23.6364						8	18.4211						8	61.8289						8	66.6667
	9	62.5						9	61.1111						9	14.7059						9	51.4245						9	72.1296
	10	52.381						10	3.92157						10	22.963						10	40.681						10	71.7703
	11	71.4286						11	44						11	16.6667						11	53.7638						11	49.6842
	12	56.25						12	37.5						12	80						12	48.3979						12	46.7712
Genotyp 1	N	LI	Average Lis	SEM			Genotyp 1	N	LI	Average Lis	SEM			Genotyp 1	N	LI	Average Lis	SEM			Genotyp 1	N	LI	Average Lis	SEM			Genotyp 1	N	LI	Average Lis	SEM
UAS-Arc/+	1	33.3333	39.1871	6.14251			UAS-Arc/+	1	31.9149	29.1601	5.35979			UAS-Arc/+	1	77.2727	52.5449	5.36748			UAS-Arc/+	1	68.547	66.1176	2.95086			UAS-Arc/+	1	76.7976	77.0797	3.69978
with RU	2	21.7391					with RU	2	-5.03597					with RU	2	65.8537					with RU	2	81.4815					with RU	2	58.9904
	3	53.8462						3	35						3	55.8442						3	76.6667						3	81.6971
	4	35.2941						4	22.8571						4	47.8261						4	72.5641						4	66.4437
	5	57.1429						5	14.6341						5	65.8537						5	61.1501						5	84.5411
	6	20						6	17.9487						6	50						6	44.7475						6	54.2386
	7	46.0674						7	47.0588						7	9.52381						7	72.7477						7	89.977
	8	28.3582						8	51.3514						8	44.8276						8	54.5161						8	81.4286
	9	20						9	30						9	34.7826						9	61.8182						9	85.9307
	10	13.9535						10	15.5556						10	66.6667						10	63.3333						10	82.3077
	11	87.8788						11	63.6364						11	69.2308						11	73.4855						11	66.4502
	12	52.6316						12	25						12	42.8571						12	62.3529						12	96.1538
Genotype 2	N	LI	Average Lis	SEM			Genotype 2	N	LI	Average Lis	SEM			Genotype 2	N	LI	Average Lis	SEM			Genotype 2	N	LI	Average Lis	SEM			Genotype 2	N	LI	Average Lis	SEM
ElavGS/+	1	62.0253	45.1407	6.60088			ElavGS/+	1	46.6667	20.3162	6.14723			ElavGS/+	1	41.9355	31.5045	5.20145			ElavGS/+	1	37.1212	53.1347	5.24896			MBGS/+	1	46.6667	70.1795	5.27681
with RU	2	27.5					with RU	2	0					with RU	2	17.0732					with RU	2	60.684					with RU	2	86.6429
	3	68.4211						3	13.8889						3	23.9437						3	40.1665						3	52.5836
	4	22.5806						4	10.4167						4	25						4	34.3742						4	51.5873
	5	41.6667						5	4.6875						5	13.5135						5	37.5303						5	76.9355
	6	66.6667						6	-9.09091						6	10.8696						6	25.0175						6	85.4111
	7	58.0645						7	21.3115						7	23.0769						7	49.7242						7	84.4615
	8	71.4286						8	22.5806						8	16.129						8	77.7778						8	78.1167
	9	49.1525						9	8.92857						9	36						9	80						9	87.5
	10	15.5963						10	47.5						10	66.6667						10	65.1343						10	91.2963
	11	55.5556						11	15						11	53.8462						11	64.3722						11	58.5185
	12	3.0303						12	61.9048						12	50						12	65.7143						12	42.4342
Genotype 3	N	LI	Average Lis	SEM			Genotype 3	N	LI	Average Lis	SEM			Genotype 3	N	LI	Average Lis	SEM			Genotype 3	N	LI	Average Lis	SEM			Genotype 3	N	LI	Average Lis	SEM
ElavGS > Arc	1	68.1818	34.7642	6.01243			ElavGS > Arc	1	8.69565	29.0644	7.16771			ElavGS > Arc	1	24.1379	44.4539	4.49224			ElavGS > Arc	1	54.8343	51.3386	5.51666			MBGS > Arc	1	78	72.5573	4.22367
with RU	2	17.1875					with RU	2	1.75439					with RU	2	55.5556					with RU	2	52.5397					with RU	2	59.168
	3	36.9565						3	31.8182						3	25						3	71.1765						3	62.5817
	4	5.15464						4	19.1489						4	26.5306						4	68.9904						4	79.8137
	5	14.2857						5	8.92857						5	59.0909						5	54.6708						5	62.5
	6	62.963						6	36.3636						6	36.8421						6	45.3704						6	77.1053
	7	35.4839						7	9.7561						7	56.3636						7	37.0761						7	86.1538
	8	48.5714						8	77.7778						8	57.4468						8	69.009						8	37.7143
	9	7.56303						9	61.2903						9	57.1429						9	0						9	83.9394
	10	45.4545						10	44.4444						10	65.7143						10	48.75						10	86.1818
	11	47.3684						11	2.12766						11	30						11	60.9185						11	72.4105
	12	28						12	46.6667						12	39.6226						12	52.7273						12	85.119
Linear Hypotheses:							Linear Hypotheses:							Linear Hypotheses:							Linear Hypotheses:							Linear Hypotheses:
Estimate Std. Error t value Pr(>|t|)							Estimate Std. Error t value Pr(>|t|)							Estimate Std. Error t value Pr(>|t|)							Estimate Std. Error t value Pr(>|t|)							Estimate Std. Error t value Pr(>|t|)
B - A == 0 10.7924 9.1106 1.185 0.843							B - A == 0 6.47208 8.54458 0.757 0.974							B - A == 0 -11.585 7.089 -1.634 0.5792							B - A == 0 -9.475 6.658 -1.423 0.713							B - A == 0 1.1015 6.2160 0.177 1.000
C - A == 0 11.3737 9.1106 1.248 0.811							C - A == 0 4.77113 8.54458 0.558 0.993							C - A == 0 -17.679 7.089 -2.494 0.1408							C - A == 0 -13.142 6.658 -1.974 0.368							C - A == 0 -0.7586 6.2160 -0.122 1.000
D - A == 0 5.6984 9.1106 0.625 0.989							D - A == 0 6.73420 8.54458 0.788 0.969							D - A == 0 1.924 7.089 0.271 0.9998							D - A == 0 -2.045 6.658 -0.307 1.000							D - A == 0 15.2347 6.2160 2.451 0.154
E - A == 0 11.6520 9.1106 1.279 0.795							E - A == 0 -2.10969 8.54458 -0.247 1.000							E - A == 0 -19.117 7.089 -2.697 0.0895 .							E - A == 0 -15.028 6.658 -2.257 0.227							E - A == 0 8.3345 6.2160 1.341 0.761
F - A == 0 1.2755 9.1106 0.140 1.000							F - A == 0 6.63848 8.54458 0.777 0.970							F - A == 0 -6.167 7.089 -0.870 0.9523							F - A == 0 -16.824 6.658 -2.527 0.131							F - A == 0 10.7123 6.2160 1.723 0.522
C - B == 0 0.5813 9.1106 0.064 1.000							C - B == 0 -1.70095 8.54458 -0.199 1.000							C - B == 0 -6.093 7.089 -0.860 0.9547							C - B == 0 -3.667 6.658 -0.551 0.994							C - B == 0 -1.8602 6.2160 -0.299 1.000
D - B == 0 -5.0940 9.1106 -0.559 0.993							D - B == 0 0.26212 8.54458 0.031 1.000							D - B == 0 13.509 7.089 1.906 0.4079							D - B == 0 7.429 6.658 1.116 0.873							D - B == 0 14.1332 6.2160 2.274 0.220
E - B == 0 0.8596 9.1106 0.094 1.000							E - B == 0 -8.58178 8.54458 -1.004 0.915							E - B == 0 -7.531 7.089 -1.062 0.8944							E - B == 0 -5.554 6.658 -0.834 0.960							E - B == 0 7.2330 6.2160 1.164 0.852
F - B == 0 -9.5169 9.1106 -1.045 0.901							F - B == 0 0.16639 8.54458 0.019 1.000							F - B == 0 5.418 7.089 0.764 0.9725							F - B == 0 -7.350 6.658 -1.104 0.878							F - B == 0 9.6108 6.2160 1.546 0.636
D - C == 0 -5.6753 9.1106 -0.623 0.989							D - C == 0 1.96307 8.54458 0.230 1.000							D - C == 0 19.602 7.089 2.765 0.0761 .							D - C == 0 11.097 6.658 1.667 0.558							D - C == 0 15.9934 6.2160 2.573 0.119
E - C == 0 0.2783 9.1106 0.031 1.000							E - C == 0 -6.88083 8.54458 -0.805 0.966							E - C == 0 -1.438 7.089 -0.203 1.0000							E - C == 0 -1.886 6.658 -0.283 1.000							E - C == 0 9.0932 6.2160 1.463 0.689
F - C == 0 -10.0982 9.1106 -1.108 0.876							F - C == 0 1.86735 8.54458 0.219 1.000							F - C == 0 11.511 7.089 1.624 0.5861							F - C == 0 -3.682 6.658 -0.553 0.994							F - C == 0 11.4710 6.2160 1.845 0.445
E - D == 0 5.9536 9.1106 0.653 0.986							E - D == 0 -8.84390 8.54458 -1.035 0.904							E - D == 0 -21.040 7.089 -2.968 0.0459 *							E - D == 0 -12.983 6.658 -1.950 0.382							E - D == 0 -6.9002 6.2160 -1.110 0.876
F - D == 0 -4.4229 9.1106 -0.485 0.997							F - D == 0 -0.09572 8.54458 -0.011 1.000							F - D == 0 -8.091 7.089 -1.141 0.8622							F - D == 0 -14.779 6.658 -2.220 0.243							F - D == 0 -4.5224 6.2160 -0.728 0.978
F - E == 0 -10.3765 9.1106 -1.139 0.863							F - E == 0 8.74817 8.54458 1.024 0.908							F - E == 0 12.949 7.089 1.827 0.4561							F - E == 0 -1.796 6.658 -0.270 1.000							F - E == 0 2.3778 6.2160 0.383 0.999
(Adjusted p values reported -- single-step method)							(Adjusted p values reported -- single-step method)							---							(Adjusted p values reported -- single-step method)							(Adjusted p values reported -- single-step method)
														Signif. codes: 0 ‘***’ 0.001 ‘**’ 0.01 ‘*’ 0.05 ‘.’ 0.1 ‘ ’ 1
														(Adjusted p values reported -- single-step method)
F		age of flies 4-5 days					G		age of flies 14-15 days
Genotyp 1	N	LI	Average Lis	SEM			Genotyp 1	N	LI	Average Lis	SEM
UAS-Arc/+	1	83.3333	74.9778	1.89433			UAS-Arc/+	1	65.8654	59.658	1.72973
	2	77.8226						2	60.6061
	3	70						3	53.3937
	4	68.4615						4	59.0278
	5	85.641						5	51.9231
	6	79.7619						6	51.1111
	7	78.8889						7	52.2807
	8	72.381						8	62.9167
	9	77.381						9	61.8182
	10	71.3073						10	67.5439
	11	63.1868						11	64.4269
	12	71.5686						12	64.9829
Genotype 2	N	LI	Average Lis	SEM			Genotype 2	N	LI	Average Lis	SEM
Ok107-Gal4/+	1	81.2292	77.6176	1.14807			Ok107-Gal4/+	1	61.5942	59.6966	2.24957
	2	75						2	54.5752
	3	79.1444						3	50
	4	77.451						4	47.619
	5	81.6176						5	56.8182
	6	81.8182						6	50.6073
	7	75						7	58.0882
	8	70.4301						8	67.8469
	9	75						9	68.5185
	10	74.136						10	67.2727
	11	76.6667						11	68.254
	12	83.9181						12	65.1654
Genotype 3	N	LI	Average Lis	SEM			Genotype 3	N	LI	Average Lis	SEM
Ok107 > Arc	1	83.0769	76.0302	1.41065			Ok107 > Arc	1	16.6667	20.9537	3.75394
	2	79.4118						2	20.2381
	3	72.1417						3	-0.961538
	4	70.7143						4	26.6667
	5	70.5628						5	33.3333
	6	78.5714						6	35.7143
	7	83.2168						7	-6.34921
	8	75.8049						8	18.3166
	9	79.8137						9	26.4488
	10	70.8333						10	28.1604
	11	70.8333						11	21.1821
	12	77.381						12	32.0276
Linear Hypotheses:							Linear Hypotheses:
Estimate Std. Error t value Pr(>|t|)							Estimate Std. Error t value Pr(>|t|)
B - A == 0 2.640 2.144 1.231 0.444							B - A == 0 0.03861 3.84228 0.01 1
C - A == 0 1.052 2.144 0.491 0.876							C - A == 0 -38.70437 3.84228 -10.07 <1e-07 ***
C - B == 0 -1.587 2.144 -0.740 0.741							C - B == 0 -38.74299 3.84228 -10.08 <1e-07 ***
(Adjusted p values reported -- single-step method)							---
							Signif. codes: 0 ‘***’ 0.001 ‘**’ 0.01 ‘*’ 0.05 ‘.’ 0.1 ‘ ’ 1
							(Adjusted p values reported -- single-step method)

## Sheet: S3
A		age of flies 4-5days					B		age of flies 7-9 days
Genotyp 1	N	LI	Average Lis	SEM			Genotyp 1	N	LI	Average Lis	SEM
UAS-Arc/+	1	52.6316	63.7232	3.85641			UAS-Arc/+	1	22.2222	47.819	6.36221
	2	50.5882						2	19.4444
	3	51.8519						3	22
	4	53.6585						4	19.2547
	5	77.7778						5	52.6316
	6	68						6	50.5882
	7	58.6207						7	51.8519
	8	61.9048						8	53.6585
	9	84.6154						9	77.7778
	10	55.5556						10	68
	11	60						11	58.6207
	12	89.4737						12	77.7778
Genotype 2	N	LI	Average Lis	SEM			Genotype 2	N	LI	Average Lis	SEM
Nsyb-Gal4/+	1	33.3333	59.9608	7.03648			Ok107-Gal4/+	1	53.8462	43.1609	6.60582
	2	86.6667						2	56.5217
	3	35.1351						3	44.4444
	4	75						4	37.931
	5	63.6364						5	4.5977
	6	50						6	21.7391
	7	59.4595						7	57.8947
	8	84.6154						8	1.38889
	9	25.9259						9	63.6364
	10	34.3284						10	57.1429
	11	100						11	45.4545
	12	71.4286						12	73.3333
Genotype 3	N	LI	Average Lis	SEM			Genotype 3	N	LI	Average Lis	SEM
Nsyb > Arc	1	27.5362	45.9109	6.38953			Ok107 > Arc	1	33.3333	50.8369	6.28575
	2	27.6596						2	37.931
	3	54.5455						3	80
	4	43.8596						4	75
	5	33.3333						5	41.8605
	6	27.2727						6	44.8276
	7	30.4348						7	13.3333
	8	31.1475						8	35.7798
	9	69.2308						9	35.3846
	10	100						10	66.2651
	11	60						11	79.661
	12	42.8571						12	66.6667
Linear Hypotheses:							Linear Hypotheses:
Estimate Std. Error t value Pr(>|t|)							Estimate Std. Error t value Pr(>|t|)
B - A == 0 -3.762 8.375 -0.449 0.8951							B - A == 0 -4.658 9.078 -0.513 0.866
C - A == 0 -18.067 8.375 -2.157 0.0938 .							C - A == 0 3.018 9.078 0.332 0.941
C - B == 0 -14.304 8.375 -1.708 0.2173							C - B == 0 7.676 9.078 0.846 0.678
---							---
Signif. codes: 0 ‘***’ 0.001 ‘**’ 0.01 ‘*’ 0.05 ‘.’ 0.1 ‘ ’ 1							Signif. codes: 0 ‘***’ 0.001 ‘**’ 0.01 ‘*’ 0.05 ‘.’ 0.1 ‘ ’ 1
(Adjusted p values reported -- single-step method)							(Adjusted p values reported -- single-step method)

## Sheet: S4
A		age of flies 7-9 days					B		age of flies 7-9 days
Genotyp 1	N	LI	Average Lis	SEM			Genotyp 1	N	LI	Average Lis	SEM
UAS-Arc/+	1	44.9405	65.2094	3.39324			UAS-Arc/+	1	81.6667	73.8289	1.31946
	2	44.0382						2	69.4253
	3	60						3	70
	4	60.7143						4	73.7143
	5	79.1444						5	79.1667
	6	65.2941						6	75
	7	72.1417						7	77.0936
	8	69.9248						8	71.167
	9	71.525						9	75.7353
	10	79.1667						10	65.3595
	11	60.7143						11	71.4286
	12	74.9091						12	76.1905
Genotype 2	N	LI	Average Lis	SEM			Genotype 2	N	LI	Average Lis	SEM
TH-Gal4/+	1	46.9697	65.9678	2.74434			GMR23E10-Gal4/+	1	61.8182	72.1537	1.80163
	2	63.6029						2	70.8333
	3	46.4286						3	77.451
	4	67.5						4	81.8681
	5	69.3182						5	84.2262
	6	66.8262						6	71.7105
	7	69.0078						7	70.0535
	8	73.2353						8	71.9565
	9	73.231						9	67.8451
	10	74.6154						10	70
	11	69.4497						11	70.5376
	12	71.4286						12	67.5439
Genotype 3	N	LI	Average Lis	SEM			Genotype 3	N	LI	Average Lis	SEM
TH > Arc	1	50.9569	46.9543	2.90049			GMR23E10 > Arc	1	30	52.0969	4.0423
	2	53.2609						2	76.6968
	3	34.5804						3	40.8696
	4	55.7725						4	40.1709
	5	43.109						5	43.7594
	6	51.797						6	63.1868
	7	45.2381						7	54.8077
	8	31.9728						8	55.6707
	9	62.4845						9	58.3333
	10	57.7778						10	64.4231
	11	43.1686						11	62.1795
	12	33.3333						12	35.0649
Linear Hypotheses:							Linear Hypotheses:
Estimate Std. Error t value Pr(>|t|)							Estimate Std. Error t value Pr(>|t|)
B - A == 0 0.7584 4.2785 0.177 0.982839							B - A == 0 -1.675 3.771 -0.444 0.897
C - A == 0 -18.2551 4.2785 -4.267 0.000444 ***							C - A == 0 -21.732 3.771 -5.763 <1e-04 ***
C - B == 0 -19.0135 4.2785 -4.444 0.000252 ***							C - B == 0 -20.057 3.771 -5.319 <1e-04 ***
---							---
Signif. codes: 0 ‘***’ 0.001 ‘**’ 0.01 ‘*’ 0.05 ‘.’ 0.1 ‘ ’ 1							Signif. codes: 0 ‘***’ 0.001 ‘**’ 0.01 ‘*’ 0.05 ‘.’ 0.1 ‘ ’ 1
(Adjusted p values reported -- single-step method)							(Adjusted p values reported -- single-step method)

## Sheet: S5
A		age of flies 4-5days					B		age of flies 7-9 days											C		age of flies 7-9 days					D		age of flies 7-9 days					E		age of flies 7-9 days
							Genotype	Condition	Performance Index	Average	SEM		Genotype	Condition	Performance Index	Average	SEM			Genotyp 1	N	LI	Average Lis	SEM
Genotyp 1	N	LI	Average Lis	SEM			iso31	Control, day sleep	407	315.323	15.0085		iso31	Control, night sleep	521.333	503.427	17.9316			UAS-Arc/+	1	45.4762	55.824	2.91634			Genotyp 1	N	LI	Average Lis	SEM			Genotyp 1	N	LI	Average Lis	SEM
UAS-Arc/+	1	77.8049	68.5272	1.68633					334.667						478.667						2	51.7595					UAS- dORK NC/+	1	78.6232	73.2973	2.66803			UAS- dORK NC/+	1	78.3626	73.9839	2.11778
no LEV	2	62.6374							347.667						614.667						3	60.4348						2	73.9496						2	75.8373
	3	68.1481							236.667						278.333						4	45.7161						3	57.7778						3	81.1966
	4	68.3363							176.333						309.333						5	52.6316						4	81.25						4	63.1373
	5	70.5128							283.333						571						6	69.5055						5	67.5439						5	72.619
	6	76.455							371.667						564						7	61.2745						6	77.7778						6	77.381
	7	63.3053							513						608						8	42.6055						7	76.7857						7	75.8373
	8	57.2222							333.667						603.667						9	72.3344						8	72.6708						8	67.5
	9	72.3529							334						450						10	62.3303
	10	68.2616							185.667						277.667						11	44.4858					Genotype 2	N	LI	Average Lis	SEM			Genotype 2	N	LI	Average Lis	SEM
	11	65.6595							149						328.333						12	61.3333					UAS- dORK C2/+	1	72.381	73.8394	1.72883			UAS- dORK C2/+	1	86.6071	70.5933	4.56058
	12	71.6303							385.667						604.333													2	77.381						2	80.3828
									333.333						556.333					Genotype 2	N	LI	Average Lis	SEM				3	74.6032						3	83.2168
Genotype 2	N	LI	Average Lis	SEM					275.667						425.333					Ok107-Gal4/+	1	41.42	59.4308	3.96384				4	65.2381						4	65.7143
Nsyb-Gal4/+	1	76.1528	70.2586	2.06072					359.333						566.333						2	40.9114						5	68.4848						5	72.8886
no LEV	2	57.2549							408.667						605						3	42.8571						6	76.9737						6	67.3077
	3	68.5065							290.333						547.667						4	87.4894						7	75.8454						7	47.8632
	4	67.1336							391.667						529.333						5	71.395						8	79.8077						8	60.7656
	5	79.798							334						422						6	71.9491
	6	71.9055							231.333						500.667						7	56.9274					Genotype 3	N	LI	Average Lis	SEM			Genotype 3	N	LI	Average Lis	SEM
	7	67.2014							412.333						503						8	62.8239					Ok107 > dORK NC	1	83.4842	75.3924	1.72926			Ok107 > dORK NC	1	72.0185	72.7267	1.53972
	8	69.3182							197.667						480						9	59.058						2	72.8736						2	76.3889
	9	68.6681							303						495						10	58.8462						3	70.8333						3	71.9409
	10	68.5961							354.333						521						11	56.116						4	73.2143						4	77.709
	11	64.2287							312.667						577						12	63.3763						5	74.902						5	72.6721
	12	84.3396							273.333						552.333													6	69.8529						6	72.751
									253.333						582.333					Genotype 3	N	LI	Average Lis	SEM				7	76.4103						7	75
Genotype 3	N	LI	Average Lis	SEM					407						581.333					Ok107 >Arc, Ok107 > dORK NC	1	71.9872	55.4957	10.355				8	81.5686						8	63.3333
Nsyb > Arc	1	26.9048	5.99231	2.95824					266.333						368						2	80.6452
no LEV	2	-0.250627							197.667						448						3	11.1742					Genotype4	N	LI	Average Lis	SEM			Genotype4	N	LI	Average Lis	SEM
	3	14.73							430						639.667						4	51.5257					Ok107 > dORK C2	1	72.1408	75.7288	1.71979			Ok107 > dORK C2	1	45	54.0153	1.46619
	4	-2.6738																			5	67.8747						2	80.1948						2	59.0278
	5	13.1884					iso31	1mg/kg, day sleep	204.667	273.853	17.3532		iso31	1mg/kg, night sleep	319.667	430.72	21.4261				6	85.8553						3	76.5705						3	54.1667
	6	2.44253							360						437						7	11.0517						4	77.2727						4	52.381
	7	-1.19048							310						487.333						8	63.852						5	67.5						5	56.379
	8	15.2381							363.667						557													6	83.2168						6	55
	9	-3.56506							170.333						327.333					Genotype4	N	LI	Average Lis	SEM				7	73.2941						7	53.9773
	10	-8.2013							361.667						561.667					OK107 > Arc, Ok107 > dORK DC	1	56.1905	53.7096	6.17679				8	75.641						8	56.1905
	11	3.92157							187.667						476.667						2	75.2381
	12	11.3636							271						512.333						3	21.7703												Linear Hypotheses:
									193						417						4	61.9048					Linear Hypotheses:							Estimate Std. Error t value Pr(>|t|)
Genotyp 1	N	LI	Average Lis	SEM					362						539.667						5	61.324					Estimate Std. Error t value Pr(>|t|)							B - A == 0 -3.391 3.860 -0.878 0.81598
UAS-Arc/+	1	81.6667	71.433	2.08845					117.667						336						6	56.1905					B - A == 0 0.5420 2.8333 0.191 0.997							C - A == 0 -1.257 3.860 -0.326 0.98781
with LEV	2	81.1688							313.333						505						7	63.7255					C - A == 0 2.0951 2.8333 0.739 0.880							D - A == 0 -19.969 3.860 -5.173 < 0.001 ***
	3	80							355						511.333						8	33.3333					D - A == 0 2.4315 2.8333 0.858 0.826							C - B == 0 2.133 3.860 0.553 0.94505
	4	74.902							304.333						549.667												C - B == 0 1.5530 2.8333 0.548 0.946							D - B == 0 -16.578 3.860 -4.294 0.00106 **
	5	63.0898							228.667						366.333												D - B == 0 1.8895 2.8333 0.667 0.909							D - C == 0 -18.711 3.860 -4.847 < 0.001 ***
	6	57.7778							390						548.667					Linear Hypotheses:							D - C == 0 0.3364 2.8333 0.119 0.999							---
	7	69.9754							231.667						301					Estimate Std. Error t value Pr(>|t|)							(Adjusted p values reported -- single-step method)							Signif. codes: 0 ‘***’ 0.001 ‘**’ 0.01 ‘*’ 0.05 ‘.’ 0.1 ‘ ’ 1
	8	70.8333							477.667						629					B - A == 0 3.6069 7.2450 0.498 0.959														(Adjusted p values reported -- single-step method)
	9	69.7143							300.667						462					C - A == 0 -0.3282 8.1002 -0.041 1.000
	10	68.1562							200.333						315.667					D - A == 0 -2.1143 8.1002 -0.261 0.994
	11	72.619							210						244					C - B == 0 -3.9351 8.1002 -0.486 0.962
	12	67.2932							302						304.333					D - B == 0 -5.7212 8.1002 -0.706 0.894
									163						377					D - C == 0 -1.7861 8.8733 -0.201 0.997
Genotype 2	N	LI	Average Lis	SEM					225.333						310					(Adjusted p values reported -- single-step method)
Nsyb-Gal4/+	1	76.0943	68.3182	3.00746					242.667						372.333
with LEV	2	79.3651
	3	70.9821					iso31	2mg/kg, day sleep	204	271.427	19.9028		iso31	2mg/kg, night sleep	402.667	411.107	22.0842
	4	56.3492							319.667						400.667
	5	48.472							252						327.333
	6	57.151							203.667						438
	7	68.6275							228.333						469.333
	8	63.783							333.667						439.333
	9	65.9524							260.333						506.333
	10	79.7619							351						446
	11	71.805							175.333						403.667
	12	81.4752							389.667						578.667
									262.667						396.667
Genotype 3	N	LI	Average Lis	SEM					168.333						278.333
Nsyb > Arc	1	37.5	10.1991	5.44415					185.667						284.667
with LEV	2	32.1429							136.667						248
	3	35.4167							269.333						441
	4	-16.6667							471.667						630
	5	5.55556							172						332.667
	6	16.6667							312						484.333
	7	17.4603							424						575.667
	8	-0.759013							429.667						514.667
	9	-15.1916							306.667						379.333
	10	16.3399							157.333						268
	11	2.38095							321.667						408.667
	12	-8.45666							96.3333						166.333
									354						457.333
Linear Hypotheses:
Estimate Std. Error t value Pr(>|t|)							iso31	3mg/kg, day sleep	468.667	275.942	19.1993		iso31	3mg/kg, night sleep	597.667	415.942	27.2292
B - A == 0 1.731 4.431 0.391 0.999									401.667						412.333
C - A == 0 -62.535 4.431 -14.115 <1e-04 ***									102.667						223.333
D - A == 0 2.906 4.431 0.656 0.986									146.333						209.333
E - A == 0 -0.209 4.431 -0.047 1.000									338						445
F - A == 0 -58.328 4.431 -13.165 <1e-04 ***									295.333						369.333
C - B == 0 -64.266 4.431 -14.506 <1e-04 ***									298.667						589
D - B == 0 1.174 4.431 0.265 1.000									256.667						538.333
E - B == 0 -1.940 4.431 -0.438 0.998									287.333						509.333
F - B == 0 -60.059 4.431 -13.556 <1e-04 ***									266.333						291.667
D - C == 0 65.441 4.431 14.771 <1e-04 ***									287.333						408
E - C == 0 62.326 4.431 14.068 <1e-04 ***									287						460.333
F - C == 0 4.207 4.431 0.950 0.932									448.667						519.333
E - D == 0 -3.115 4.431 -0.703 0.981									254.333						388.333
F - D == 0 -61.234 4.431 -13.821 <1e-04 ***									356.667						495
F - E == 0 -58.119 4.431 -13.118 <1e-04 ***									196.667						212.333
---									229						246.667
Signif. codes: 0 ‘***’ 0.001 ‘**’ 0.01 ‘*’ 0.05 ‘.’ 0.1 ‘ ’ 1									246						344.333
(Adjusted p values reported -- single-step method)									282						539.333
									294.333						535
									231.667						603.667
									276						385.333
									95.3333						243.667
							iso31	4mg/kg, day sleep	342.667	255.028	16.8612		iso31	4mg/kg, night sleep	457	413.493	18.4882
									311						486.333
									191.667						341.667
									194						269.667
									254						396.333
									241.667						379.333
									156.333						278.333
									133						377
									252						406.333
									231.333						350
									238.333						478.667
									376						387.667
									169.667						267.333
									148						266.667
									402.333						469.667
									296.333						422
									403						567.333
									260.667						488.333
									393.333						566.667
									227.667						453
									259.333						476.333
									225						481
									272						443.667
									141.333
														5mg/kg, night sleep	457.667	424.306	26.0654
							iso31	5mg/kg, day sleep	298.667	259.903	15.5957		iso31		397.333
									263.667						586.667
									315.667						414
									312.667						575.667
									331.333						377
									273.667						437
									291.667						272.333
									148.667						368.333
									327.333						257.333
									177.667						235.667
									117.667						553.333
									313.333						516.333
									201.333						504.667
									179						505.667
									370						560.333
									275.333						571.667
									393.333						327
									206						412.333
									250						539
									317.333						104
									104						535.333
									300.667						353
									228.667						321.667
									240
													Linear Hypotheses:
							Linear Hypotheses:						Estimate Std. Error t value Pr(>|t|)
							Estimate Std. Error t value Pr(>|t|)						B - A == 0 -72.707 29.956 -2.427 0.1534
							B - A == 0 -41.470 23.294 -1.780 0.481						C - A == 0 -100.286 29.631 -3.384 0.0115 *
							C - A == 0 -43.896 23.294 -1.884 0.415						D - A == 0 -87.485 30.679 -2.852 0.0549 .
							D - A == 0 -39.381 23.856 -1.651 0.566						E - A == 0 -89.934 30.679 -2.931 0.0443 *
							E - A == 0 -60.295 23.565 -2.559 0.114						F - A == 0 -79.122 30.305 -2.611 0.1008
							F - A == 0 -55.420 23.565 -2.352 0.180						C - B == 0 -27.579 31.436 -0.877 0.9513
							C - B == 0 -2.427 24.683 -0.098 1.000						D - B == 0 -14.778 32.425 -0.456 0.9975
							D - B == 0 2.089 25.214 0.083 1.000						E - B == 0 -17.227 32.425 -0.531 0.9948
							E - B == 0 -18.826 24.939 -0.755 0.974						F - B == 0 -6.414 32.071 -0.200 1.0000
							F - B == 0 -13.951 24.939 -0.559 0.993						D - C == 0 12.801 32.125 0.398 0.9987
							D - C == 0 4.515 25.214 0.179 1.000						E - C == 0 10.352 32.125 0.322 0.9995
							E - C == 0 -16.399 24.939 -0.658 0.986						F - C == 0 21.165 31.768 0.666 0.9853
							F - C == 0 -11.524 24.939 -0.462 0.997						E - D == 0 -2.449 33.094 -0.074 1.0000
							E - D == 0 -20.914 25.465 -0.821 0.963						F - D == 0 8.364 32.747 0.255 0.9998
							F - D == 0 -16.039 25.465 -0.630 0.989						F - E == 0 10.813 32.747 0.330 0.9995
							F - E == 0 4.875 25.192 0.194 1.000						---
							(Adjusted p values reported -- single-step method)						Signif. codes: 0 ‘***’ 0.001 ‘**’ 0.01 ‘*’ 0.05 ‘.’ 0.1 ‘ ’ 1
													(Adjusted p values reported -- single-step method)

## Sheet: S6
A		age of flies 7-9 days			B		age of flies 7-9 days					C		age of flies 7-9 days					D		age of flies 7-9 days					E		age of flies 8-10 days
Genotype	Condition	Performance Index			Genotype	Performance Index	SEM	N				Genotype	Condition	Performance Index	Average	SEM			Genotype	Condition	Performance Index	Average	SEM			Genotype	Performance Index	SEM	N
Wt	Control	1			UAS-Arc/+	20.2813	2.1205	48				wt	Control day	275.5	285.944	19.7115			Wt	Contol night	51.2266	51.5873	2.44353			UAS-Arc/+	1.66667	1.16667	48
		1.5				22.5625	1.7074							262.5	593.25	13.8374					55.9885						1.66667	1.424
		3.5				22.4063	1.6661							230	678.111	3.25729					47.5469						2.16667	0.600925
		6.5				25.9375	1.2321							440	648.885	5.48291											2.5	1.04083
		5				24.6875	1.4697							342	515.722	16.4796			Wt	Control Day	9.23521	9.37951	7.32104				4.16667	0.726483
		7.5				26.5625	1.0869							407	593.333	16.572					4.4733						4.83333	0.333333
		7				26.125	1.0969							167.5	676.259	4.11181					14.43						6.66667	1.09291
		13				25.9063	1.1883							408	650.5	5.60007											7.83333	0.666667
		16.5				25.2188	1.1732							288					Wt	THIP night	38.2395	35.7864	5.29466				10	0.763763
		18				26.6875	1.1434							240							28.7157						10.8333	0.927961
		19.5				26.7813	0.98347							142.5							40.404						11.8333	0.440959
		19.5				26.8438	1.026							426													13.1667	2.61937
		22.5				26.9375	0.77112							524					Wt	THIP day	14.9351	23.3766	4.32359				12.6667	1.74005
		19.5				26.6875	1.1301							246							29.2208						14	0.866025
		22				26.9063	0.9571							153.5							25.974						11.1667	3.38296
		21				26.375	1.2642							388.5													13.1667	1.30171
		20				24.7813	1.4268							188					Linear Hypotheses:								13	1.80278
		19				24.3438	1.5866							209.5					Estimate Std. Error t value Pr(>|t|)								11.1667	1.76383
		14				24.0313	1.4794							402.5					B - A == 0 -42.208 4.786 -8.818 < 0.001 ***								9	1.75594
		14				23.7188	1.6772							163					C - A == 0 -15.801 4.786 -3.301 0.04364 *								6.66667	0.927961
		9				19.4688	2.267							210.5					D - A == 0 -28.211 4.786 -5.894 0.00170 **								5.33333	1.20185
		5				18.0313	2.4132							292					C - B == 0 26.407 4.786 5.517 0.00255 **								3.83333	0.881917
		1				16.9063	2.4888							341					D - B == 0 13.997 4.786 2.924 0.07408 .								3	1
		0				23.2188	1.9075							161.5					D - C == 0 -12.410 4.786 -2.593 0.11840								2.33333	1.33333
		2				24.25	1.8084							271					---								3.16667	1.09291
		13.5				25.0938	1.6797							250.5					Signif. codes: 0 ‘***’ 0.001 ‘**’ 0.01 ‘*’ 0.05 ‘.’ 0.1 ‘ ’ 1								6.5	1.32288
		20				24.5938	1.4514							290					(Adjusted p values reported -- single-step method)								10.6667	0.927961
		22.5				26.3125	1.2309																				15.5	1.04083
		24.5				26.5313	1.0767					wt	0.01 mg/ml day	587.5	593.25	13.8374											20.6667	1.92209
		25.5				26.3438	1.0773							623	678.111	3.25729											20.5	1.32288
		25				24.8438	1.4906							570	648.885	5.48291											23.1667	1.5899
		24				26.8125	1.0184							637.5	515.722	16.4796											20.3333	1.09291
		23.5				25.25	1.25							629	593.333	16.572											17.5	0.866025
		23.5				26.0625	1.2386							530.5	676.259	4.11181											19.5	1.60728
		23.5				25.25	1.4763							603	650.5	5.60007											20	1.5
		23				24.0625	1.4042							578.5													22	1
		24				25.7813	1.2344							432													19.5	1.52753
		22.5				26.2188	1.2311							668.5													19.3333	1.5899
		23				25.0938	1.1703							627.5													18.5	2
		24.5				22.9688	1.5884							579													16.8333	1.36423
		23.5				25.7188	1.0152							577.5													17.6667	0.600925
		22.5				25.8125	1.0864							592.5													18.6667	1.16667
		22.5				25.3125	1.4691							669.5													15	1.75594
		23				24.0625	1.524							590.5													14.5	2.78388
		22.5				22.3125	1.87							649.5													9.66667	4.37163
		24				21.9063	1.893							671.5													5.33333	2.04803
		24.5				19.4375	2.2047							420.5													6.66667	2.31541
		9.5				17.4688	2.5388							613.5													4.33333	2.20479
														619
Wt	0.01mg/ml	23.5			Ok107-Gal4/+	21.8438	1.8907	48						697												Ok107-Gal4/+	0	0	48
		25				25.0313	1.4484							535													0.333333	0.333333
		23				27.8125	0.84653							536													2	0.57735
		24				27.5	0.82183																				5.66667	0.881917
		26				28.9688	0.40532					wt	0.1 mg/ml day	684.5	678.111	3.25729											10.3333	0.333333
		25				28.375	0.51539							636.5	648.885	5.48291											15	1
		25.5				28.5938	0.42088							700.5	515.722	16.4796											16.3333	0.666667
		26.5				28.9063	0.39237							678	593.333	16.572											19.6667	0.333333
		26.5				28.875	0.43243							674	676.259	4.11181											20.3333	0.333333
		26.5				27.5	0.61566							689.5	650.5	5.60007											21.6667	1.45297
		25				28.5938	0.46198							692													23	1
		25.5				28.8125	0.55256							698													23.6667	1.20185
		25.5				28.0938	0.69323							644													21.3333	2.33333
		24				28.5625	0.44887							667.5													21	1
		26				27.5313	0.65683							668.5													19.3333	2.18581
		24.5				27.25	0.86486							687													21.3333	0.666667
		23.5				27.5313	0.69268							706.5													20	1.52753
		24				27.9063	0.68001							698													19.6667	0.881917
		25				27.875	0.61361							695													17	0.57735
		24				27.6875	1.0938							659.5													13	0.57735
		23.5				25.3438	1.0912							677													9	0.57735
		23.5				19.6875	1.8754							694.5													3.66667	0.666667
		24.5				13.8438	1.9495							663.5													1.66667	0.666667
		25				5.6563	1.9668							669													1	0
		23				9.875	2.4233							678.5													5.33333	0.333333
		22				13.1875	2.3685							676													10.3333	0.666667
		21.5				23.5	1.7972							672													18	1
		25				29.4375	0.44208							663													25	1.1547
		22.5				29.875	0.07446							667.5													25.6667	0.881917
		24				29.6875	0.17061							676.5													26.3333	0.333333
		24.5				29.0938	0.54321							692.5													27.3333	0.333333
		25				29.2188	0.40345																				26	0
		25.5				29.0625	0.48555					wt	0.05 day	673.5	648.885	5.48291											25.6667	0.666667
		25				29.4375	0.35622							594	515.722	16.4796											27.3333	0.333333
		25				29.5313	0.25788							696	593.333	16.572											25.3333	1.20185
		26				29.4375	0.26158							576.5	676.259	4.11181											24.6667	1.33333
		25				28.9375	0.48138							519.5	650.5	5.60007											25.3333	0.666667
		25.5				29.5	0.25794							639.5													24	0.57735
		26.5				29.1563	0.45594							690													25.3333	0.666667
		27				29.5313	0.32684							654													23.6667	0.666667
		25				26.9063	1.0311							635													22.6667	1.76383
		25				26.4688	1.0832							680													22.3333	0.881917
		26				28.9688	0.50896							671													21.6667	1.85592
		26				25.2188	1.3602							694.5													22.6667	0.666667
		25.5				24.875	1.3662							609													13.6667	2.33333
		26.5				23.4063	1.7127							647													11.6667	1.45297
		25				19.8438	1.5081							604													12.6667	0.333333
		25.5				14.4063	2.0988							691													5.66667	1.20185
														612.5
Wt	0.05mg/ml	25			Ok107 > Arc	23.75	1.2098	48						604.5												Ok107 > Arc	0.666667	0.666667	48
		25.5				24.1563	1.1718							661.5													1	0.57735
		26.5				26.5313	0.86717							684.5													1	0.57735
		26.5				26.3438	0.87253							692													2.33333	0.333333
		26.5				25.375	1.1715							595													5.66667	0.333333
		26.5				26.75	0.66751							663.5													10.3333	0.666667
		27.5				28.4063	0.44418							695.5													12	0
		27				27.5625	0.54243							683													16	1.1547
		27.5				27.125	0.71526							704.5													17	0.57735
		28				26.9063	1.0154																				23	1.52753
		27.5				27.375	0.83612					wt	Control night	539.5	515.722	16.4796											23.3333	1.20185
		28				26.5	0.87529							555	593.333	16.572											23.6667	0.881917
		28				27.5	0.82916							355.5	676.259	4.11181											21.3333	2.72845
		28				27.6875	0.56874							514	650.5	5.60007											23.6667	1.85592
		27.5				27.0313	0.79627							571													20.6667	3.75648
		27.5				26.3438	1.1471							591.5													23.6667	0.881917
		27.5				26.6563	0.84554							400.5													19.6667	0.333333
		28				24.75	1.1198							560													16.3333	1.45297
		27.5				23.75	1.2881							589.5													12	1
		27				25.875	0.89098							491													7	1.52753
		27				24.5625	1.2524							477													3.33333	1.33333
		27.5				22.1875	1.6537							501.5													1.66667	0.881917
		26				15.6875	2.0352							634.5													0.666667	0.666667
		26				19.2188	2.116							574.5													0.666667	0.666667
		24.5				21.8438	1.8714							429.5													3.33333	0.881917
		28				24.4063	1.3838							615.5													10.6667	0.333333
		28.5				25.3438	1.3157							586.5													16.6667	1.20185
		28				24.25	1.2819							485													19.3333	0.881917
		28.5				26.625	1.0276							305													22.3333	1.45297
		28.5				25.375	0.93191							438.5													23.3333	1.85592
		28				25.8125	1.1985							520.5													24	0.57735
		28				25.8125	1.3444							600													23.3333	2.4037
		26.5				26.625	1.0699							525.5													22.6667	1.76383
		27.5				24.75	1.4135							457.5													22.6667	1.45297
		28.5				25.125	1.3896							401													22.6667	1.85592
		27.5				23.9375	1.6313							580.5													24	1.1547
		27.5				24.8438	1.3811							624.5													21	2.64575
		26				26.5938	0.97226																				21	2.64575
		27.5				24.9688	1.2431					wt	0.01 mg/ml night	589	593.333	16.572											21.6667	0.881917
		27				25.5313	1.1243							526	676.259	4.11181											20.3333	0.881917
		26				25.5	0.97963							630.5	650.5	5.60007											19.6667	2.18581
		26				25.8125	1.3444							653.5													16.3333	1.20185
		26				24.7813	1.0858							586													17	2
		27.5				25.5313	1.2403							562.5													16	1.1547
		28				24.5313	1.4804							583													11	4
		28				23.875	1.4971							578.5													7	1.1547
		28				17.4063	1.7441							300.5													7.66667	0.666667
		24				17.1563	2.0385							667.5													4.33333	0.333333
														625
Wt	0.1mg/ml	27												597												Linear Hypotheses:
		28												563.5												Estimate Std. Error t value Pr(>|t|)
		28.5												556												B - A == 0 5.753 1.595 3.607 0.00121 **
		27.5												683.5												C - A == 0 3.260 1.595 2.044 0.10549
		28												605.5												C - B == 0 -2.493 1.595 -1.563 0.26508
		28												670												---
		29.5												646.5												Signif. codes: 0 ‘***’ 0.001 ‘**’ 0.01 ‘*’ 0.05 ‘.’ 0.1 ‘ ’ 1
		28.5												465												(Adjusted p values reported -- single-step method)
		28.5												602
		29												634
		28.5												695.5
		28.5												610.5
		28.5												609
		29
		29										wt	0.1 mg/ml night	688.5	676.259	4.11181
		28.5												655.5	650.5	5.60007
		28												700.5
		28.5												703
		28.5												695.5
		28.5												674.5
		28												701.5
		28												704
		27.5												660.5
		26												651
		27.5												661.5
		29												685
		28.5												688
		29												697.5
		29												680
		29												689.5
		29												642
		28.5												680
		29												644.5
		28.5												666
		29												625.5
		28.5												698.5
		28												656.5
		27												669
		28.5												670
		28.5												675
		28.5												696
		26.5
		27										wt	0.05 night	686	650.5	5.60007
		27.5												524.5
		27.5												698.5
		28												598.5
		29												545.5
		25												638.5
														654
														613
Linear Hypotheses:														671
Estimate Std. Error t value Pr(>|t|)														662.5
B - A == 0 8.1354 0.8618 9.440 <0.001 ***														679
C - A == 0 10.4375 0.8618 12.111 <0.001 ***														677.5
D - A == 0 11.4792 0.8618 13.320 <0.001 ***														661
C - B == 0 2.3021 0.8618 2.671 0.0408 *														637.5
D - B == 0 3.3438 0.8618 3.880 <0.001 ***														665
D - C == 0 1.0417 0.8618 1.209 0.6221														685.5
---														647.5
Signif. codes: 0 ‘***’ 0.001 ‘**’ 0.01 ‘*’ 0.05 ‘.’ 0.1 ‘ ’ 1														554
(Adjusted p values reported -- single-step method)														652.5
														694.5
														682.5
														634.5
														686
														691
														668.5
														704.5
												Linear Hypotheses:
												Estimate Std. Error t value Pr(>|t|)
												B - A == 0 307.30556 18.31174 16.782 <0.001 ***
												C - A == 0 392.16667 17.76500 22.075 <0.001 ***
												D - A == 0 362.94017 17.93500 20.236 <0.001 ***
												E - A == 0 229.77778 17.76500 12.934 <0.001 ***
												F - A == 0 307.38889 18.31174 16.786 <0.001 ***
												G - A == 0 390.31481 17.76500 21.971 <0.001 ***
												H - A == 0 364.55556 17.93500 20.326 <0.001 ***
												C - B == 0 84.86111 18.31174 4.634 <0.001 ***
												D - B == 0 55.63462 18.47672 3.011 0.0580 .
												E - B == 0 -77.52778 18.31174 -4.234 <0.001 ***
												F - B == 0 0.08333 18.84263 0.004 1.0000
												G - B == 0 83.00926 18.31174 4.533 <0.001 ***
												H - B == 0 57.25000 18.47672 3.098 0.0455 *
												D - C == 0 -29.22650 17.93500 -1.630 0.7315
												E - C == 0 -162.38889 17.76500 -9.141 <0.001 ***
												F - C == 0 -84.77778 18.31174 -4.630 <0.001 ***
												G - C == 0 -1.85185 17.76500 -0.104 1.0000
												H - C == 0 -27.61111 17.93500 -1.540 0.7850
												E - D == 0 -133.16239 17.93500 -7.425 <0.001 ***
												F - D == 0 -55.55128 18.47672 -3.007 0.0585 .
												G - D == 0 27.37464 17.93500 1.526 0.7924
												H - D == 0 1.61538 18.10341 0.089 1.0000
												F - E == 0 77.61111 18.31174 4.238 <0.001 ***
												G - E == 0 160.53704 17.76500 9.037 <0.001 ***
												H - E == 0 134.77778 17.93500 7.515 <0.001 ***
												G - F == 0 82.92593 18.31174 4.529 <0.001 ***
												H - F == 0 57.16667 18.47672 3.094 0.0460 *
												H - G == 0 -25.75926 17.93500 -1.436 0.8393
												---
												Signif. codes: 0 ‘***’ 0.001 ‘**’ 0.01 ‘*’ 0.05 ‘.’ 0.1 ‘ ’ 1
												(Adjusted p values reported -- single-step method)

[truncated: 1 more sheets: S7]
